# Supplementary material for: Cold-tolerant bacteria from alpine Rosaceae plants modulate transcriptional responses of apple and strawberry plantlets to freezing stress
Source: Front Plant Sci. 2026 Jun 26;17:1843975. doi: 10.3389/fpls.2026.1843975 (PMC13349782; doi:10.3389/fpls.2026.1843975)
Supplement: Supplementary file 2 [file Table1.xlsx]

## Sheet: Table S1
Supplementary Table S1. List of cold-tolerant bacterial endophytes tested.
Fifteen cold-tolerant bacterial endophytes previously isolated from different tissues of alpine Rosaceae plants were selected according to their ability to mitigate freezing stress (best performing isolates in terms of reduction in electrolyte leakage) on strawberry seedlings (Marian et al., 2025 10.1128/mbio.01418-24).
Genus	Isolate code	Alpine Rocaseae plant	Tissue
Duganella	AFGN201	Alchemilla sp.	Flowers
Duganella	ALCN104	Alchemilla sp.	Leaves
Duganella	GFBS205	Geum montanum	Flowers
Erwinia	ARBN102	Alchemilla sp.	Roots
Erwinia	GFBS303	Geum montanum	Flowers
Pseudomonas	AFAN204	Alchemilla sp.	Flowers
Pseudomonas	AFDS202	Alchemilla sp.	Flowers
Pseudomonas	ARAS204	Alchemilla sp.	Roots
Pseudomonas	GFAN103	Geum montanum	Flowers
Pseudomonas	GRAN103	Geum montanum	Roots
Pseudomonas	GRFN102	Geum montanum	Roots
Rhizobium	ALDS107	Alchemilla sp.	Leaves
Rhizobium	ARDN301	Alchemilla sp.	Roots
Sphingomonas	ARGN302	Alchemilla sp.	Roots
Sphingomonas	GLGS202	Geum montanum	Leaves

## Sheet: Table S2
Supplementary Table S2. RNA-seq data elaboration statistics for apple (A) and strawberry (B) samples.
RNA-Seq results are reported for apple (APP) and strawberry (STR) plantlets treated with 10 mM MgSO4 (mock-inoculated; Mk) or inoculated (bacterium-inoculated; Bac) with Pseudomonas GRAN103 and Duganella ALCN104, respectively, and exposed (freezing-stressed; FS) or not (non-stressed; NS) to freezing stress. Shoots were collected in triplicate (numbered from 1 to 3) after exposure to freezing stre…
					Filtering			Mapping
Sample name	Treatment	Stress exposure	Replicate	Library name	Raw reads	Filtered reads	Reads retrieved (%)	Align concord 1 time	Align concord >1 times	Align discord 1 time	One read align 1 time	One read align >1 times	Overall align rate (%)
APP_Mk_NS_1	Mock-inoculated (MgSO4)	Non-stressed	1	NG-A1594_APP_CON1_libLAE6850	60265258	58657198	0.973317	52794541	1867782	101426	1785543	186749	0.950436
APP_Mk_NS_2	Mock-inoculated (MgSO4)	Non-stressed	2	NG-A1594_APP_CON2_libLAE6851	51325129	49981959	0.97383	45148519	1551747	84319	1519354	149514	0.952724
APP_Mk_NS_3	Mock-inoculated (MgSO4)	Non-stressed	3	NG-A1594_APP_CON3_libLAE6852	53271897	51863286	0.973558	46807605	1615182	85293	1533943	154021	0.95158
APP_Bac_NS_1	Bacterium-inoculated (Pseudomonas GRAN103)	Non-stressed	1	NG-A1594_APP_BAC1_libLAE6856	55236592	53622639	0.970781	48400866	1670861	93095	1655522	162314	0.952466
APP_Bac_NS_2	Bacterium-inoculated (Pseudomonas GRAN103)	Non-stressed	2	NG-A1594_APP_BAC2_libLAE6857	44247432	42951146	0.970704	38762324	1328996	77889	1267609	129916	0.951499
APP_Bac_NS_3	Bacterium-inoculated (Pseudomonas GRAN103)	Non-stressed	3	NG-A1594_APP_BAC3_libLAE6858	59450375	57739717	0.971225	52144350	1729650	100629	1776774	173275	0.951679
APP_Mk_FS_1	Mock-inoculated (MgSO4)	Freezing-stressed	1	NG-A1594_APP_CON1_F_libLAE6853	56454911	54906236	0.972568	49230336	2007828	104155	1671308	182382	0.951971
APP_Mk_FS_2	Mock-inoculated (MgSO4)	Freezing-stressed	2	NG-A1594_APP_CON2_F_libLAE6854	58355324	56738515	0.972294	51000922	1930339	105928	1821004	203676	0.952607
APP_Mk_FS_3	Mock-inoculated (MgSO4)	Freezing-stressed	3	NG-A1594_APP_CON3_F_libLAE6855	42110827	40843930	0.969915	36715585	1367859	79581	1270644	142177	0.951658
APP_Bac_FS_1	Bacterium-inoculated (Pseudomonas GRAN103)	Freezing-stressed	1	NG-A1594_APP_BAC1_F_libLAE6859	43559415	42479226	0.975202	38204213	1405490	81942	1296094	140590	0.951288
APP_Bac_FS_2	Bacterium-inoculated (Pseudomonas GRAN103)	Freezing-stressed	2	NG-A1594_APP_BAC2_F_libLAE6860	42561433	41571962	0.976752	37224172	1611945	90603	1348003	164991	0.954567
APP_Bac_FS_3	Bacterium-inoculated (Pseudomonas GRAN103)	Freezing-stressed	3	NG-A1594_APP_BAC3_F_libLAE6861	64400284	62534125	0.971023	56171479	2321987	124163	2019545	248957	0.955508
					Filtering			Mapping
Sample name	Treatment	Stress exposure	Replicate	Library name	Raw reads	Filtered reads	Reads retrieved (%)	Align concord 1 time	Align concord >1 times	Align discord 1 time	One read align 1 time	One read align >1 times	Overall align rate (%)
STR_Mk_NS_1	Mock-inoculated (MgSO4)	Non-stressed	1	NG-A1594_STW_CON1_libLAE6838	61425119	59614502	0.970523	44192570	10178011	403558	3031760	1038644	0.952945
STR_Mk_NS_2	Mock-inoculated (MgSO4)	Non-stressed	2	NG-A1594_STW_CON2_libLAE6839	61442712	59558692	0.969337	44763209	9361931	467973	3395967	1226120	0.95543
STR_Mk_NS_3	Mock-inoculated (MgSO4)	Non-stressed	3	NG-A1594_STW_CON3_libLAE6840	51727009	50170782	0.969915	37824925	7794026	389803	2847638	1010728	0.955495
STR_Bac_NS_1	Bacterium-inoculated (Duganella ALCN104)	Non-stressed	1	NG-A1594_STW_BAC1_libLAE6844	40105192	38828004	0.968154	29281298	6078704	305372	2186069	783245	0.956784
STR_Bac_NS_2	Bacterium-inoculated (Duganella ALCN104)	Non-stressed	2	NG-A1594_STW_BAC2_libLAE6845	45388528	43752097	0.963946	32605046	7210306	316149	2387236	869767	0.954469
STR_Bac_NS_3	Bacterium-inoculated (Duganella ALCN104)	Non-stressed	3	NG-A1594_STW_BAC3_libLAE6846	66508604	64746263	0.973502	47867529	11452397	408853	3086780	1044929	0.954412
STR_Mk_FS_1	Mock-inoculated (MgSO4)	Freezing-stressed	1	NG-A1594_STW_CON1_F_libLAE6841	52454606	50891468	0.9702	38260059	8158425	381019	2793107	996335	0.956825
STR_Mk_FS_2	Mock-inoculated (MgSO4)	Freezing-stressed	2	NG-A1594_STW_CON2_F_libLAE6842	55292822	53640140	0.97011	39880542	9092985	371835	2777396	974873	0.95491
STR_Mk_FS_3	Mock-inoculated (MgSO4)	Freezing-stressed	3	NG-A1594_STW_CON3_F_libLAE6843	63573395	61747595	0.97128	45975930	10089219	448012	3318328	1125090	0.951209
STR_Bac_FS_1	Bacterium-inoculated (Duganella ALCN104)	Freezing-stressed	1	NG-A1594_STW_BAC1_F_libLAE6847	62997772	61116356	0.970135	45504926	10440849	419912	3071144	1093156	0.956337
STR_Bac_FS_2	Bacterium-inoculated (Duganella ALCN104)	Freezing-stressed	2	NG-A1594_STW_BAC2_F_libLAE6848	39264968	38368339	0.977165	28619625	6639581	259116	1848901	644664	0.958215
STR_Bac_FS_3	Bacterium-inoculated (Duganella ALCN104)	Freezing-stressed	3	NG-A1594_STW_BAC3_F_libLAE6849	51802779	50473752	0.974344	37096561	9415367	294471	2188060	746673	0.956413

## Sheet: Table S3
Supplementary Table S3. Expression levels of apple transcripts.
For each apple transcript (Malus x domestica GDDH13 v1.1) expression levels are reported as raw counts for each sample of apple shoots treated with 10 mM MgSO4 (mock-inoculated; Mk) or inoculated (bacterium-inoculated; Bac) with Pseudomonas GRAN103 and exposed (freezing-stressed; FS) or not (non-stressed; NS) to freezing stress in triplicate (numbered from 1 to 3).
Gene ID	Chr	Start	End	Strand	Length	APP_Bac_FS_1	APP_Bac_NS_1	APP_Bac_FS_2	APP_Bac_NS_2	APP_Bac_FS_3	APP_Bac_NS_3	APP_Mk_FS_1	APP_Mk_NS_1	APP_Mk_FS_2	APP_Mk_NS_2	APP_Mk_FS_3	APP_Mk_NS_3
ncRNA:MD15G1000100	Chr15;Chr15	5301;5867	5508;6082	+;+	424	29	26	14	44	44	44	20	55	48	17	48	56
mRNA:MD15G1000200	Chr15;Chr15;Chr15;Chr15	6173;9364;9996;10237	6588;9505;10147;10605	-;-;-;-	1079	0	0	0	0	0	7	0	0	0	2	0	0
ncRNA:MD15G1000300	Chr15;Chr15	11870;12490	12134;12534	-;-	310	0	0	0	0	0	5	0	0	0	0	0	0
ncRNA:MD15G1000400	Chr15;Chr15;Chr15	16390;16594;17233	16465;16661;17305	-;-;-	217	0	1	1	27	1	2	0	2	3	2	0	7
ncRNA:MD15G1000500	Chr15;Chr15;Chr15	21331;22299;23187	21544;22329;23478	-;-;-	537	0	1	0	1	0	2	0	0	0	0	0	0
mRNA:MD15G1000600	Chr15;Chr15;Chr15;Chr15;Chr15	39515;40002;40964;41346;41611	39829;40806;41155;41518;42267	+;+;+;+;+	2142	6	63	2	51	15	24	18	75	42	52	14	36
mRNA:MD15G1000700	Chr15;Chr15;Chr15	52282;53129;53384	52790;53286;53659	+;+;+	943	27	54	22	77	30	75	51	69	36	82	22	119
mRNA:MD15G1000800	Chr15;Chr15	60293;60985	60579;61611	+;+	914	1237	1490	1003	1210	1843	1427	1770	1499	1718	1299	1270	1415
mRNA:MD15G1000900	Chr15;Chr15;Chr15;Chr15;Chr15;Chr15;Chr15;Chr15	68428;69109;69720;70135;70714;70987;71482;71635	68776;69431;69795;70245;70888;71105;71539;72055	+;+;+;+;+;+;+;+	1632	2371	3482	1936	2325	2535	3142	2534	3419	3040	2939	2240	3002
mRNA:MD15G1001000	Chr15;Chr15;Chr15;Chr15;Chr15;Chr15;Chr15;Chr15;Chr15;Chr15;Chr15;Chr15;Chr15;Chr15	75073;75168;75688;76406;76586;76765;76992;77408;77831;78105;78386;79117;79469;79686	75089;75296;75809;76491;76683;76882;77081;77712;78026;78290;78655;79362;79621;80279	+;+;+;+;+;+;+;+;+;+;+;+;+;+	2610	3455	4613	3426	3174	5192	4474	4687	4660	4719	4063	3122	4144
mRNA:MD15G1001100	Chr15;Chr15;Chr15;Chr15	81995;83311;84018;84217	83105;83742;84131;84759	-;-;-;-	2200	16	45	2	4	19	80	22	36	65	47	40	52
ncRNA:MD15G1001200	Chr15	85150	85571	-	422	0	0	0	0	0	0	0	0	0	0	0	0
mRNA:MD15G1001300	Chr15;Chr15;Chr15;Chr15;Chr15	88460;89081;89225;89409;90057	88815;89137;89291;89461;90315	-;-;-;-;-	792	2074	2636	1236	1610	1841	2356	2499	2368	2496	2387	1586	2137
ncRNA:MD15G1001400	Chr15;Chr15	92683;93086	92885;93146	+;+	264	5	17	23	19	10	7	15	21	26	18	13	9
mRNA:MD15G1001500	Chr15;Chr15;Chr15;Chr15	93414;94062;94481;94856	93947;94386;94743;95139	-;-;-;-	1406	648	996	347	766	878	1036	970	1166	979	1127	802	935
mRNA:MD15G1001600	Chr15	101240	102883	+	1644	23	8	8	2	10	2	12	6	12	24	10	4
ncRNA:MD15G1001700	Chr15;Chr15;Chr15;Chr15	103559;103723;104294;104520	103605;103774;104446;104531	-;-;-;-	264	0	0	0	0	0	0	0	0	0	0	0	0
mRNA:MD15G1001800	Chr15;Chr15	104993;105375	105129;105460	-;-	223	0	0	0	0	0	0	0	0	0	0	0	0
ncRNA:MD15G1001900	Chr15;Chr15;Chr15;Chr15	106094;109940;111149;111510	106125;111094;111418;111880	-;-;-;-	1828	68	53	28	66	56	72	65	57	45	58	40	109
mRNA:MD15G1002000	Chr15;Chr15;Chr15;Chr15;Chr15;Chr15;Chr15;Chr15;Chr15;Chr15;Chr15	117044;117686;117822;118072;118308;120437;120731;121122;121555;121724;121886	117299;117743;117932;118209;118377;120492;120856;121261;121627;121798;122585	+;+;+;+;+;+;+;+;+;+;+	1803	1136	1683	1306	1374	2220	1888	1853	1932	1871	1613	1298	1826
mRNA:MD15G1002100	Chr15;Chr15;Chr15;Chr15	122700;123456;123610;123980	123338;123527;123729;126112	-;-;-;-	2964	676	1344	439	1169	713	1508	843	1376	1247	1291	982	1470
mRNA:MD15G1002200	Chr15	128420	129925	-	1506	4	2	0	8	0	2	8	8	8	2	4	1
mRNA:MD15G1002300	Chr15;Chr15;Chr15;Chr15;Chr15;Chr15;Chr15	130707;131715;132101;132797;133130;133334;133723	131463;131807;132406;132931;133210;133423;134130	-;-;-;-;-;-;-	1870	1390	1580	1059	1385	1265	1909	1322	1726	1593	1482	1185	1806
mRNA:MD15G1002400	Chr15;Chr15;Chr15;Chr15;Chr15;Chr15;Chr15;Chr15;Chr15	142930;143344;143508;143817;144393;144887;145072;145751;146290	143254;143403;143598;143893;144626;144975;145255;145932;146474	+;+;+;+;+;+;+;+;+	1427	185	382	101	294	166	374	182	439	231	386	293	343
mRNA:MD15G1002500	Chr15;Chr15;Chr15	146476;146678;147102	146572;147009;148129	+;+;+	1457	343	563	181	557	373	579	359	621	582	592	403	570
mRNA:MD15G1002600	Chr15;Chr15;Chr15;Chr15;Chr15;Chr15;Chr15;Chr15;Chr15;Chr15;Chr15;Chr15	148494;148593;148980;149142;149376;149707;149948;150187;150774;151123;151453;151682	148513;148823;149054;149181;149497;149832;150025;150268;150813;151316;151544;152031	-;-;-;-;-;-;-;-;-;-;-;-	1450	614	1199	390	1002	688	1156	737	1249	920	866	647	1187
mRNA:MD15G1002700	Chr15;Chr15;Chr15;Chr15;Chr15;Chr15;Chr15;Chr15;Chr15;Chr15;Chr15;Chr15;Chr15	154955;155793;155929;156252;156430;156649;157131;157500;157981;158559;158945;159165;159342	155527;155851;156002;156319;156475;156737;157200;157627;158080;158670;159077;159248;159548	-;-;-;-;-;-;-;-;-;-;-;-;-	1743	1864	2676	2037	2107	3109	2840	2555	2618	2677	2723	1844	2646
mRNA:MD15G1002800	Chr15;Chr15;Chr15	163449;164866;167046	163710;164897;167804	+;+;+	1053	26	38	44	35	46	42	35	72	27	44	46	36
mRNA:MD15G1002900	Chr15;Chr15	174969;175884	174996;177115	+;+	1260	201	254	142	206	197	248	154	225	234	218	138	230
mRNA:MD15G1003000	Chr15	181138	181455	-	318	0	0	0	2	0	2	0	0	0	3	0	0
mRNA:MD15G1003100	Chr15;Chr15;Chr15;Chr15	189049;189965;190172;190509	189856;190074;190413;191369	+;+;+;+	2021	18	46	0	64	18	25	18	35	20	55	26	54
mRNA:MD15G1003200	Chr15;Chr15;Chr15;Chr15;Chr15;Chr15	193814;194274;194575;194870;195314;195602	194175;194445;194758;195116;195549;196640	-;-;-;-;-;-	2240	176	406	76	446	89	608	108	437	269	345	217	535
mRNA:MD15G1003300	Chr15	198492	199199	+	708	0	0	0	0	0	0	0	0	0	0	0	0
mRNA:MD15G1003400	Chr15;Chr15;Chr15	199402;200462;201306	199761;200507;201484	-;-;-	585	3683	3851	3120	2448	5101	2936	5121	3836	4582	3245	2958	2877
mRNA:MD15G1003500	Chr15;Chr15;Chr15;Chr15	204321;206170;206412;206650	205661;206315;206479;207372	+;+;+;+	2278	2830	1998	5897	1419	7413	1504	4221	2320	3896	1644	2007	1353
mRNA:MD15G1003600	Chr15;Chr15;Chr15	228089;230038;230425	228227;230333;230883	+;+;+	894	0	0	0	0	0	0	0	0	0	0	0	0
mRNA:MD15G1003700	Chr15;Chr15	231084;233046	231708;233426	-;-	1006	720	820	634	514	938	832	941	880	989	747	574	663
mRNA:MD15G1003800	Chr15	233872	236319	+	2448	1390	1881	1090	1307	1748	1719	1817	2207	1866	1899	1500	1975
mRNA:MD15G1003900	Chr15;Chr15	238037;240396	238538;241299	+;+	1406	3685	3605	3827	2015	5722	2329	7584	4279	6627	2927	2652	2219
mRNA:MD15G1004000	Chr15	241967	242548	-	582	86	269	20	252	36	221	66	413	76	244	69	254
mRNA:MD15G1004100	Chr15;Chr15;Chr15;Chr15;Chr15;Chr15;Chr15;Chr15;Chr15;Chr15	245412;245715;245934;246307;246793;246973;247169;247349;247796;248050	245555;245851;245980;246632;246875;247048;247233;247444;247960;248304	+;+;+;+;+;+;+;+;+;+	1394	1873	1736	2809	1503	4122	1874	3164	2155	2687	1847	1511	1956
mRNA:MD15G1004200	Chr15;Chr15;Chr15;Chr15;Chr15;Chr15;Chr15;Chr15;Chr15;Chr15;Chr15;Chr15;Chr15;Chr15;Chr15;Chr15;Chr15;Chr15	250771;251385;251764;252169;252376;252631;252911;253176;253321;254052;254308;254687;254910;255258;255512;255972;256765;257011	251025;251567;251881;252267;252491;252714;253090;253245;253475;254216;254379;254807;255176;255394;255703;256595;256920;257458	+;+;+;+;+;+;+;+;+;+;+;+;+;+;+;+;+;+	3442	3447	5071	3723	4428	5824	5377	4517	5749	5199	5123	3943	5538
mRNA:MD15G1004300	Chr15;Chr15;Chr15;Chr15;Chr15;Chr15;Chr15;Chr15	257717;257892;258147;258391;258831;259406;259620;259861	257821;258045;258289;258510;258930;259472;259731;260249	+;+;+;+;+;+;+;+	1190	209	360	207	281	224	316	284	350	287	313	168	374
mRNA:MD15G1004400	Chr15;Chr15;Chr15;Chr15;Chr15;Chr15;Chr15;Chr15	264147;264727;265646;267855;268066;268493;268945;269144	264589;264836;265916;267957;268411;268858;269023;269737	+;+;+;+;+;+;+;+	2312	6751	5603	8049	5251	12989	7320	12105	6839	9965	6302	6767	6915
mRNA:MD15G1004500	Chr15;Chr15;Chr15;Chr15;Chr15;Chr15;Chr15;Chr15;Chr15;Chr15;Chr15;Chr15	270660;271028;271162;271630;271800;272132;272374;272694;272913;273119;274115;274651	270847;271071;271218;271695;271907;272264;272445;272809;272989;273604;274430;275064	+;+;+;+;+;+;+;+;+;+;+;+	2077	5715	7908	4043	5668	5950	7399	7392	8117	7376	7675	5336	7283
mRNA:MD15G1004600	Chr15;Chr15;Chr15;Chr15	275797;276253;277062;277329	275949;276585;277186;277604	+;+;+;+	887	209	391	164	394	249	519	249	370	304	384	255	537
mRNA:MD15G1004700	Chr15;Chr15	279210;280344	279293;280403	-;-	144	0	0	1	0	1	0	0	0	0	0	0	2
mRNA:MD15G1004800	Chr15;Chr15;Chr15;Chr15;Chr15;Chr15	282192;283419;283590;283744;283921;284094	283097;283487;283670;283845;283995;284501	+;+;+;+;+;+	1641	756	1267	483	1121	744	1460	673	1110	949	1104	669	1577
mRNA:MD15G1004900	Chr15;Chr15;Chr15;Chr15;Chr15;Chr15;Chr15;Chr15;Chr15;Chr15;Chr15;Chr15	287291;287781;288036;288504;290506;290666;291240;291981;292509;292686;293004;293327	287697;287894;288171;288567;290581;291046;291821;292143;292579;292886;293223;293670	-;-;-;-;-;-;-;-;-;-;-;-	2759	4966	6179	4651	3842	7033	5084	6668	6324	7146	5331	4500	4773
ncRNA:MD15G1005000	Chr15	313390	313512	+	123	8	39	9	54	14	51	23	50	15	48	20	97
ncRNA:MD15G1005100	Chr15;Chr15	313514;313727	313586;314562	+;+	909	35	130	41	183	91	210	82	165	80	199	61	206
mRNA:MD15G1005200	Chr15;Chr15;Chr15;Chr15;Chr15;Chr15;Chr15;Chr15;Chr15;Chr15;Chr15;Chr15;Chr15	316369;316926;317212;317507;318059;318393;318629;318868;319188;319574;319914;320043;320477	316831;317024;317247;317629;318147;318505;318774;319094;319314;319611;319947;320126;320782	-;-;-;-;-;-;-;-;-;-;-;-;-	1885	950	1913	558	1392	1076	1760	1206	1910	1395	1738	1005	1872
mRNA:MD15G1005300	Chr15	322867	323130	+	264	25	22	50	21	38	33	35	34	35	53	24	60
mRNA:MD15G1005400	Chr15;Chr15	323132;323950	323846;324473	+;+	1239	753	1085	757	648	1127	900	1075	1258	1221	1013	820	876
mRNA:MD15G1005500	Chr15;Chr15	324971;326588	326207;326895	+;+	1545	2446	3859	1596	3407	2717	4635	2766	4489	3456	3642	3063	4604
mRNA:MD15G1005600	Chr15;Chr15;Chr15	326934;327630;328054	327453;327897;328341	-;-;-	1076	352	582	108	471	318	628	432	301	301	461	316	492
ncRNA:MD15G1005700	Chr15	329879	329950	-	72	0	0	0	0	0	0	0	0	0	0	0	0
mRNA:MD15G1005800	Chr15;Chr15;Chr15;Chr15;Chr15;Chr15	333698;334283;334468;334872;335860;336554	334114;334361;334636;334979;336239;336817	+;+;+;+;+;+	1417	641	1077	232	1326	375	2089	442	933	839	1079	897	1797
mRNA:MD15G1005900	Chr15;Chr15;Chr15	337318;337872;338715	337717;337970;339241	-;-;-	1026	781	1289	526	886	763	1453	847	1201	996	1163	854	1091
mRNA:MD15G1006000	Chr15;Chr15;Chr15;Chr15;Chr15;Chr15;Chr15;Chr15;Chr15;Chr15;Chr15;Chr15;Chr15;Chr15;Chr15	339992;340419;340729;340937;341263;341572;341846;342035;342311;342441;343392;343733;343956;344098;344921	340327;340607;340809;341032;341438;341645;341950;342207;342361;342551;343446;343846;344029;344212;345434	-;-;-;-;-;-;-;-;-;-;-;-;-;-;-	2264	900	2711	306	2640	606	4092	708	2414	1032	2327	1181	4423
ncRNA:MD15G1006100	Chr15	348326	348460	+	135	0	0	0	6	0	0	3	0	0	4	0	7
mRNA:MD15G1006200	Chr15;Chr15	348463;348644	348590;349284	+;+	769	9	19	12	18	10	33	45	32	8	24	11	62
mRNA:MD15G1006300	Chr15	350014	350514	+	501	13147	23938	6472	26026	9244	43423	12259	30023	16822	26607	17254	35132
mRNA:MD15G1006400	Chr15;Chr15;Chr15;Chr15;Chr15;Chr15;Chr15;Chr15;Chr15	351269;351868;352126;352369;352617;352808;353197;353589;354386	351784;352044;352274;352516;352685;353089;353391;353654;355311	-;-;-;-;-;-;-;-;-	2528	6	19	0	8	8	4	5	6	6	2	2	6
mRNA:MD15G1006500	Chr15;Chr15;Chr15;Chr15;Chr15;Chr15;Chr15;Chr15;Chr15;Chr15;Chr15;Chr15;Chr15	358246;358777;358923;359101;359219;359384;359565;359872;360035;360340;360622;361063;363273	358682;358847;359001;359142;359305;359464;359651;359947;360240;360462;360734;361174;363750	-;-;-;-;-;-;-;-;-;-;-;-;-	1992	264	1002	42	749	215	967	184	1054	374	808	240	905
mRNA:MD15G1006600	Chr15;Chr15	367822;369540	368953;369818	+;+	1411	13452	11988	8169	8276	12763	11829	17435	13152	14481	11131	11250	9984
mRNA:MD15G1006700	Chr15	372176	373075	+	900	8071	13042	4434	12010	5839	18087	7657	13992	8844	12259	8271	13677
mRNA:MD15G1006800	Chr15;Chr15;Chr15	377895;378215;378499	377959;378353;380235	+;+;+	1941	244	275	188	261	363	307	407	265	367	222	188	294
mRNA:MD15G1006900	Chr15	384125	384367	+	243	0	1	0	0	0	1	2	6	0	4	1	3
mRNA:MD15G1007000	Chr15;Chr15;Chr15;Chr15;Chr15;Chr15;Chr15	384798;385173;385392;385574;385792;386051;386308	385065;385257;385489;385671;385921;386238;386722	+;+;+;+;+;+;+	1282	3542	154	14696	40	28347	6	14357	80	12372	28	2519	18
mRNA:MD15G1007100	Chr15;Chr15	386860;387340	387249;389693	-;-	2744	225	371	171	219	440	343	234	360	376	346	316	321
mRNA:MD15G1007200	Chr15;Chr15;Chr15;Chr15;Chr15;Chr15;Chr15;Chr15	390315;390783;390967;391187;391539;391747;392035;392742	390640;390882;391094;391354;391648;391899;392178;393572	-;-;-;-;-;-;-;-	1960	568	1216	215	1030	552	1603	496	1314	704	1225	660	1474
mRNA:MD15G1007300	Chr15;Chr15;Chr15	394712;395754;399253	395596;396248;399644	-;-;-	1772	2543	6136	1978	6275	2227	9890	1896	5856	2988	5370	3023	6449
mRNA:MD15G1007400	Chr15	404726	405124	-	399	40	28	139	14	186	20	155	21	62	26	30	14
mRNA:MD15G1007500	Chr15;Chr15;Chr15;Chr15	407861;408447;408901;409155	408172;408549;409062;409594	+;+;+;+	1017	2652	3247	1994	2458	3389	3355	3488	3698	3767	3005	2562	2748
mRNA:MD15G1007600	Chr15;Chr15;Chr15;Chr15;Chr15;Chr15;Chr15;Chr15;Chr15;Chr15	409775;410487;410848;411370;411550;411767;412292;412451;412821;413170	409783;410566;410980;411450;411638;411841;412353;412516;413009;413655	+;+;+;+;+;+;+;+;+;+	1270	10804	15579	8830	12631	13750	16222	14227	16318	15292	14217	10583	15402
mRNA:MD15G1007700	Chr15;Chr15;Chr15	416654;417030;417660	416854;417351;418389	+;+;+	1253	0	0	0	0	0	0	2	0	4	0	0	2
mRNA:MD15G1007800	Chr15	418415	419220	-	806	0	0	0	0	0	0	0	0	0	0	0	0
mRNA:MD15G1007900	Chr15;Chr15	419222;420031	419883;420094	-;-	726	4	4	0	0	4	0	6	0	0	4	0	2
mRNA:MD15G1008000	Chr15;Chr15;Chr15;Chr15;Chr15	421650;422138;422990;423420;423687	421875;422431;423217;423533;423754	-;-;-;-;-	930	0	0	0	0	0	0	0	0	0	4	0	2
mRNA:MD15G1008100	Chr15;Chr15;Chr15;Chr15;Chr15;Chr15	426690;427449;427700;428605;428943;429166	427340;427602;427988;428832;429056;429407	-;-;-;-;-;-	1678	1076	1308	619	1481	1990	376	1296	1218	2369	1051	1537	878
mRNA:MD15G1008200	Chr15;Chr15;Chr15;Chr15;Chr15;Chr15	431604;433012;433672;433928;434780;435117	432678;433582;433819;434018;434851;435965	+;+;+;+;+;+	2806	1570	1832	1577	1419	2172	1875	2021	2418	2190	1861	1538	1752
mRNA:MD15G1008300	Chr15;Chr15;Chr15	441914;442542;443531	442467;442637;443727	+;+;+	847	74	86	6	124	78	147	62	211	125	108	100	137
mRNA:MD15G1008400	Chr15;Chr15	449936;450885	450415;451312	-;-	908	6857	9231	4847	7279	8020	9451	8112	10847	8687	8246	6340	8628
mRNA:MD15G1008500	Chr15	452145	452515	-	371	17	47	23	30	42	53	47	53	54	53	48	70
mRNA:MD15G1008600	Chr15;Chr15;Chr15	452517;453128;454498	452715;453297;454767	-;-;-	639	46	85	28	69	81	88	74	112	81	108	73	92
mRNA:MD15G1008700	Chr15;Chr15;Chr15;Chr15;Chr15	455418;455761;456101;456416;456646	455620;456019;456361;456546;456898	-;-;-;-;-	1107	0	2	0	0	2	6	0	2	6	0	6	2
mRNA:MD15G1008800	Chr15;Chr15;Chr15;Chr15;Chr15	472855;473329;473675;474000;474411	473235;473584;473908;474130;474805	-;-;-;-;-	1397	407	603	252	327	262	404	450	1071	629	507	157	426
mRNA:MD15G1008900	Chr15;Chr15;Chr15;Chr15;Chr15	476208;477015;477365;477689;478095	476921;477270;477598;477819;478535	-;-;-;-;-	1776	48	208	28	168	87	206	109	264	131	210	101	246
mRNA:MD15G1009000	Chr15;Chr15;Chr15;Chr15;Chr15;Chr15;Chr15	487048;488188;488630;491549;492083;492680;494502	487207;488228;489612;491763;492258;492810;494775	-;-;-;-;-;-;-	1980	0	0	0	0	0	4	4	1	0	0	6	8
mRNA:MD15G1009100	Chr15;Chr15;Chr15;Chr15;Chr15	496261;496736;497082;497407;497819	496642;496991;497315;497537;498219	-;-;-;-;-	1404	278	346	134	197	98	362	280	645	337	262	144	337
mRNA:MD15G1009200	Chr15;Chr15;Chr15	500131;500421;501119	500327;501024;501295	-;-;-	978	2	0	0	0	0	0	0	1	0	0	0	0
ncRNA:MD15G1009300	Chr15	504614	504726	-	113	0	0	0	0	0	0	0	0	0	0	0	0
ncRNA:MD15G1009400	Chr15	504954	505070	-	117	0	0	0	0	0	0	0	0	0	0	0	0
mRNA:MD15G1009500	Chr15;Chr15;Chr15;Chr15;Chr15	505788;506390;506649;507519;507860	506174;506520;506882;507774;508211	+;+;+;+;+	1360	667	1113	421	1415	737	1767	1598	1655	1434	1698	907	1731
mRNA:MD15G1009600	Chr15;Chr15;Chr15;Chr15;Chr15	513996;515481;516033;516487;516928	514400;515611;516266;516742;517295	+;+;+;+;+	1394	154	274	37	200	121	192	261	238	293	390	138	306
mRNA:MD15G1009700	Chr15;Chr15	525399;525650	525557;525754	+;+	264	1	0	0	0	0	0	0	0	0	0	0	0
mRNA:MD15G1009800	Chr15;Chr15;Chr15;Chr15;Chr15;Chr15;Chr15;Chr15;Chr15;Chr15	526553;527234;527551;527792;528144;528339;528554;529466;529697;530414	527129;527304;527584;527884;528254;528404;528685;529597;529783;531502	-;-;-;-;-;-;-;-;-;-	2392	5552	7032	5616	5542	8245	7413	6797	7613	7696	6593	5272	7082
mRNA:MD15G1009900	Chr15;Chr15	535256;536050	535768;536498	-;-	962	13	22	0	20	5	18	14	54	14	19	4	18
mRNA:MD15G1010000	Chr15;Chr15;Chr15;Chr15;Chr15;Chr15	538942;539197;539758;540025;540192;540491	539024;539364;539852;540100;540326;540539	-;-;-;-;-;-	606	25	57	32	34	44	56	29	64	71	59	31	76
mRNA:MD15G1010100	Chr15;Chr15;Chr15;Chr15;Chr15	541390;544105;544433;544692;545055	544021;544332;544593;544940;545634	-;-;-;-;-	3850	980	650	1757	411	2950	513	1342	483	1293	458	862	426
mRNA:MD15G1010200	Chr15;Chr15;Chr15;Chr15;Chr15;Chr15;Chr15;Chr15;Chr15;Chr15;Chr15;Chr15;Chr15;Chr15;Chr15;Chr15;Chr15;Chr15;Chr15;Chr15;Chr15;Chr15	547249;547570;547745;548017;548456;548741;548889;549090;549507;549709;550210;550533;550848;551065;551301;551537;551774;552010;552266;552459;552742;552952	547482;547666;547868;548202;548543;548797;548978;549212;549581;549768;550326;550772;550913;551154;551390;551626;551842;552090;552373;552562;552861;553650	+;+;+;+;+;+;+;+;+;+;+;+;+;+;+;+;+;+;+;+;+;+	3008	1978	2393	2860	2105	3979	2569	2650	2457	3024	2266	1787	2406
mRNA:MD15G1010300	Chr15;Chr15;Chr15;Chr15;Chr15;Chr15;Chr15	553948;554952;555145;555384;555874;556021;556176	554559;555039;555254;555447;555938;556086;557521	+;+;+;+;+;+;+	2351	2843	4370	1339	3909	2373	5432	2650	4575	3266	4476	2876	4571
mRNA:MD15G1010400	Chr15;Chr15;Chr15	557523;559314;559654	557937;559550;560644	+;+;+	1643	0	0	4	4	4	18	8	4	4	12	10	8
mRNA:MD15G1010500	Chr15;Chr15;Chr15;Chr15;Chr15;Chr15	560646;561105;561453;561746;562036;562193	561029;561364;561653;561921;562090;562492	-;-;-;-;-;-	1376	156	332	146	574	262	702	258	455	345	497	277	568
mRNA:MD15G1010600	Chr15;Chr15;Chr15;Chr15	563815;564238;564700;565244	563971;564396;565147;565640	+;+;+;+	1161	34	45	61	44	76	63	66	90	81	98	46	70
mRNA:MD15G1010700	Chr15;Chr15;Chr15;Chr15;Chr15;Chr15;Chr15;Chr15;Chr15;Chr15;Chr15;Chr15	581455;582007;582213;582377;582766;583066;583575;583842;583998;584348;585173;585384	581893;582105;582263;582500;582884;583167;583649;583918;584244;584698;585304;585823	+;+;+;+;+;+;+;+;+;+;+;+	2256	9484	15781	3876	13358	6681	19017	8177	16629	10893	14648	8458	14662
mRNA:MD15G1010800	Chr15;Chr15	591703;594618	594424;595205	+;+	3310	837	891	1119	723	1603	891	1415	929	859	951	759	888
mRNA:MD15G1010900	Chr15;Chr15;Chr15	599676;600369;602114	599929;600422;605612	+;+;+	3807	3447	4614	4462	3895	6883	4790	4920	5240	5300	4723	3840	4461
mRNA:MD15G1011000	Chr15	607506	608787	-	1282	2398	3281	2089	2426	3341	3296	2909	3181	2690	2737	2274	2957
mRNA:MD15G1011100	Chr15	611594	611929	-	336	180	251	145	140	246	136	256	226	259	138	159	148
ncRNA:MD15G1011200	Chr15	620650	620757	+	108	33	40	39	32	29	27	67	30	55	43	26	18
mRNA:MD15G1011300	Chr15;Chr15;Chr15;Chr15;Chr15;Chr15;Chr15;Chr15;Chr15;Chr15;Chr15;Chr15;Chr15	621120;621891;622096;622305;622496;622822;623055;623292;623469;623647;623837;624414;624826	621796;621935;622172;622421;622599;622891;623152;623385;623562;623739;624162;624704;625145	-;-;-;-;-;-;-;-;-;-;-;-;-	2406	3728	1726	6847	1212	9278	1349	6020	1487	5216	1302	3023	1254
mRNA:MD15G1011400	Chr15;Chr15;Chr15;Chr15;Chr15;Chr15;Chr15;Chr15;Chr15;Chr15;Chr15;Chr15;Chr15;Chr15;Chr15;Chr15	629335;630020;631158;631314;631791;631953;633369;633620;633973;634361;634569;634826;635059;635257;635460;635952	629422;631040;631215;631655;631873;633242;633513;633877;634282;634485;634688;634957;635181;635367;635855;636133	+;+;+;+;+;+;+;+;+;+;+;+;+;+;+;+	4784	48	100	114	42	209	18	120	84	136	27	21	64
ncRNA:MD15G1011500	Chr15	636796	636888	-	93	0	2	0	3	0	1	2	0	0	0	1	2
ncRNA:MD15G1011600	Chr15	637134	637223	-	90	6	2	2	0	2	2	2	6	3	6	2	1
mRNA:MD15G1011700	Chr15;Chr15;Chr15;Chr15;Chr15;Chr15;Chr15;Chr15;Chr15;Chr15;Chr15;Chr15;Chr15	637605;638006;638180;638485;638732;638899;639115;639361;639494;639662;640048;640311;640491	637744;638096;638372;638575;638767;638997;639245;639409;639583;639715;640113;640408;640885	+;+;+;+;+;+;+;+;+;+;+;+;+	1533	2121	2881	1879	2412	3036	3041	2803	2942	2873	2769	2025	3203
mRNA:MD15G1011800	Chr15;Chr15;Chr15	641557;643303;643651	642070;643572;644352	+;+;+	1486	4808	5045	2709	4936	7792	6172	9272	6267	7554	5758	5013	5741
mRNA:MD15G1011900	Chr15;Chr15;Chr15;Chr15	646823;647390;647599;647814	647257;647464;647661;648140	-;-;-;-	900	69	172	39	155	43	229	62	102	55	157	74	112
mRNA:MD15G1012000	Chr15;Chr15;Chr15;Chr15	671123;671649;672559;672782	671527;672157;672670;673125	-;-;-;-	1370	577	550	300	465	549	662	647	734	635	674	480	673
mRNA:MD15G1012100	Chr15;Chr15;Chr15;Chr15	677384;677871;678404;679126	677740;678302;678962;679595	+;+;+;+	1818	24	32	12	17	26	36	30	36	40	36	34	30
mRNA:MD15G1012200	Chr15;Chr15;Chr15	682206;683439;683740	683340;683645;684425	+;+;+	2028	640	928	677	573	1112	812	1020	838	1096	723	565	783
mRNA:MD15G1012300	Chr15;Chr15;Chr15	695217;695536;695681	695393;695584;696206	+;+;+	752	2985	1330	8765	847	19726	1288	17393	943	12456	822	3652	1603
mRNA:MD15G1012400	Chr15	697462	697659	+	198	2	14	4	4	9	0	0	0	2	4	0	14
mRNA:MD15G1012500	Chr15;Chr15;Chr15	699132;699432;699576	699289;699480;700074	+;+;+	706	870	775	3519	418	6785	842	6438	648	4384	388	1092	746
mRNA:MD15G1012600	Chr15	701359	701556	+	198	0	0	0	0	0	0	0	0	0	0	0	1
mRNA:MD15G1012700	Chr15;Chr15;Chr15;Chr15;Chr15;Chr15;Chr15;Chr15;Chr15;Chr15;Chr15;Chr15	703312;704844;705106;705676;706055;706471;706619;706819;706986;707203;707631;708085	704623;705022;705163;705957;706349;706537;706679;706894;707073;707553;707843;708895	+;+;+;+;+;+;+;+;+;+;+;+	3793	3548	5048	3248	4390	5375	5862	3807	4988	5191	4800	4175	5321
mRNA:MD15G1012800	Chr15;Chr15;Chr15;Chr15;Chr15;Chr15	709417;710193;710585;710848;710998;711170	709771;710252;710758;710898;711096;711385	-;-;-;-;-;-	955	2118	2055	3054	1469	5093	1669	3820	2323	3071	1831	1791	1621
mRNA:MD15G1012900	Chr15;Chr15;Chr15;Chr15;Chr15;Chr15;Chr15;Chr15;Chr15	711749;712500;712685;712903;713086;713323;713647;713915;714214	712396;712581;712815;712998;713241;713397;713829;714065;714569	-;-;-;-;-;-;-;-;-	1878	1695	2232	2594	1386	4387	1820	3907	2732	2995	1932	1318	2028
mRNA:MD15G1013000	Chr15;Chr15	715671;717017	716023;717719	+;+	1056	40	76	10	91	40	120	58	95	34	123	30	109
mRNA:MD15G1013100	Chr15	718535	718816	-	282	0	0	0	0	0	0	0	0	0	0	0	0
mRNA:MD15G1013200	Chr15;Chr15;Chr15	722658;724541;724732	723476;724641;725368	-;-;-	1557	124	267	57	352	141	443	233	335	222	429	207	464
mRNA:MD15G1013300	Chr15;Chr15;Chr15;Chr15;Chr15;Chr15;Chr15;Chr15;Chr15;Chr15;Chr15;Chr15;Chr15	729840;730178;730427;730629;730791;731034;731173;731505;731692;731879;732134;732349;732794	730088;730305;730547;730710;730861;731075;731297;731598;731794;732057;732239;732435;733527	+;+;+;+;+;+;+;+;+;+;+;+;+	2121	276	320	200	248	219	318	343	421	346	334	222	364
mRNA:MD15G1013400	Chr15;Chr15;Chr15;Chr15;Chr15;Chr15;Chr15	737089;738272;738438;738624;738769;738948;739620	737520;738339;738536;738680;738832;739157;740323	+;+;+;+;+;+;+	1634	450	1030	173	883	419	1069	554	1123	574	1177	490	1071
mRNA:MD15G1013500	Chr15;Chr15;Chr15;Chr15;Chr15	741534;741982;742397;742706;742949	741886;742065;742448;742862;743258	+;+;+;+;+	956	726	1515	421	1673	730	2721	790	1689	923	1814	977	2577
mRNA:MD15G1013600	Chr15;Chr15;Chr15;Chr15;Chr15;Chr15	743910;744249;744620;744932;745105;745309	744162;744373;744849;744971;745196;745859	+;+;+;+;+;+	1291	1320	1713	888	1167	1437	1554	1463	1611	1521	1541	1245	1604
mRNA:MD15G1013700	Chr15;Chr15;Chr15;Chr15;Chr15;Chr15	746358;747029;747409;748075;748757;749037	746774;747312;747846;748216;748923;749639	+;+;+;+;+;+	2051	2	10	0	12	4	12	2	18	16	6	10	30
mRNA:MD15G1013800	Chr15;Chr15;Chr15;Chr15;Chr15;Chr15;Chr15	752561;753325;753574;753835;754027;754156;754852	753054;753462;753644;753934;754057;754253;755149	-;-;-;-;-;-;-	1230	108	105	180	104	178	74	201	108	133	111	58	92
ncRNA:MD15G1013900	Chr15	757632	757705	-	74	0	0	0	0	0	0	0	0	0	0	0	0
mRNA:MD15G1014000	Chr15;Chr15;Chr15;Chr15;Chr15;Chr15;Chr15;Chr15;Chr15;Chr15;Chr15;Chr15;Chr15;Chr15;Chr15;Chr15;Chr15;Chr15;Chr15;Chr15;Chr15;Chr15;Chr15	777156;778351;778667;778964;779458;779708;779899;780032;780182;780626;780778;781263;781583;782317;782486;782710;783085;783398;783588;783854;784766;784948;785202	778237;778457;778742;779080;779615;779782;779939;780108;780310;780696;780873;781358;781843;782403;782563;782874;783234;783460;783707;784045;784842;785050;785540	-;-;-;-;-;-;-;-;-;-;-;-;-;-;-;-;-;-;-;-;-;-;-	3760	3295	3918	3226	3234	4656	4140	4098	4346	4504	3905	3468	3957
mRNA:MD15G1014100	Chr15;Chr15;Chr15;Chr15;Chr15	788551;790030;790631;791135;791537	789408;790435;790891;791221;791957	+;+;+;+;+	2033	1517	2408	1780	2502	2028	2840	2592	3540	2210	2858	1751	3529
mRNA:MD15G1014200	Chr15	805247	805606	+	360	338	382	148	340	335	345	382	381	464	434	441	416
mRNA:MD15G1014300	Chr15	821989	822441	-	453	12	51	14	15	56	19	28	40	47	50	16	38
mRNA:MD15G1014400	Chr15;Chr15;Chr15;Chr15;Chr15;Chr15;Chr15;Chr15;Chr15;Chr15;Chr15;Chr15;Chr15	845596;846284;846495;846699;846862;847118;847413;847622;847874;848155;848444;849723;850012	846145;846396;846593;846755;847014;847202;847503;847786;847996;848366;849618;849913;850392	+;+;+;+;+;+;+;+;+;+;+;+;+	3395	4037	2926	3945	1713	6617	2005	6492	2666	5729	2882	3856	2804
mRNA:MD15G1014500	Chr15;Chr15	850482;851361	851288;852296	-;-	1743	852	795	643	679	1351	870	1309	1073	1219	839	741	860
mRNA:MD15G1014600	Chr15;Chr15;Chr15;Chr15	852501;853690;853945;856874	853606;853814;854154;857283	-;-;-;-	1851	1307	1783	1153	1263	1519	1815	1315	1764	1664	1724	1283	1570
mRNA:MD15G1014700	Chr15;Chr15	862632;863235	863033;864047	+;+	1215	0	0	0	0	0	0	0	0	0	0	2	4
mRNA:MD15G1014800	Chr15;Chr15;Chr15;Chr15;Chr15;Chr15;Chr15	864200;864787;865960;866481;867260;867525;868508	864656;865740;866371;866561;867433;867941;868807	-;-;-;-;-;-;-	2795	3523	5193	2287	5117	3311	6964	3690	6061	4474	6041	3678	6339
mRNA:MD15G1014900	Chr15;Chr15;Chr15;Chr15;Chr15;Chr15;Chr15;Chr15;Chr15;Chr15;Chr15;Chr15;Chr15;Chr15;Chr15;Chr15	877104;877928;878054;878223;878367;878780;879364;879790;879908;880050;880262;880440;880764;881061;881215;881370	877791;877961;878123;878276;878489;878861;879488;879813;879938;880167;880313;880545;880885;881128;881276;881819	-;-;-;-;-;-;-;-;-;-;-;-;-;-;-;-	2209	1528	1909	1473	1356	2070	1707	2197	1775	2223	1842	1314	2074
mRNA:MD15G1015000	Chr15;Chr15;Chr15;Chr15	882281;883757;883932;884161	882728;883841;884064;885779	-;-;-;-	2285	1626	2318	1486	1539	2285	2150	2191	2230	2380	1951	1663	2125
mRNA:MD15G1015100	Chr15;Chr15;Chr15;Chr15;Chr15	886904;888182;888377;888597;889964	887328;888266;888509;889847;890223	-;-;-;-;-	2154	2808	4315	1509	3242	2582	3762	2979	5395	3799	4108	2559	3757
ncRNA:MD15G1015200	Chr15	892168	892246	+	79	0	0	1	0	0	0	9	0	3	6	7	6
ncRNA:MD15G1015300	Chr15	892517	892598	+	82	0	0	0	0	1	0	2	1	0	0	1	0
mRNA:MD15G1015400	Chr15;Chr15;Chr15	893030;894739;895632	894598;894913;895807	-;-;-	1920	3970	6488	3092	5279	5825	6851	5228	7127	5843	6158	4395	5789
mRNA:MD15G1015500	Chr15;Chr15;Chr15;Chr15;Chr15;Chr15;Chr15	897544;897713;898200;898317;898519;898693;898897	897574;897997;898238;898421;898581;898815;899287	+;+;+;+;+;+;+	1037	100	191	48	224	116	150	74	207	251	140	76	208
mRNA:MD15G1015600	Chr15;Chr15;Chr15	899422;900629;900968	899810;900799;901263	-;-;-	856	1722	2015	1735	1644	2828	2255	2851	2092	2519	1822	1741	2019
mRNA:MD15G1015700	Chr15	910424	912067	-	1644	416	86	978	121	785	147	813	142	575	86	343	69
mRNA:MD15G1015800	Chr15	916399	918000	-	1602	0	0	0	2	2	0	0	0	0	0	0	0
mRNA:MD15G1015900	Chr15	932631	934241	-	1611	0	0	0	0	0	0	0	0	0	0	0	0
mRNA:MD15G1016000	Chr15	940630	942243	-	1614	0	0	0	0	0	0	0	0	0	0	0	0
mRNA:MD15G1016100	Chr15;Chr15;Chr15;Chr15;Chr15;Chr15;Chr15;Chr15;Chr15;Chr15;Chr15;Chr15;Chr15;Chr15	946582;947091;947274;947774;947966;948739;948959;949136;949383;949720;949887;950048;950195;950452	946847;947154;947380;947865;948048;948805;949052;949194;949594;949776;949946;950110;950346;950534	-;-;-;-;-;-;-;-;-;-;-;-;-;-	1459	1036	1587	835	1296	1305	1516	1386	1672	1445	1474	1082	1516
mRNA:MD15G1016200	Chr15;Chr15;Chr15;Chr15;Chr15;Chr15;Chr15;Chr15	952195;954454;954757;957182;957394;957997;958870;959273	953997;954595;957033;957275;957887;958713;958944;960029	+;+;+;+;+;+;+;+	6359	2898	4470	3461	3727	5145	4736	3833	4934	4329	4341	3578	4401
mRNA:MD15G1016300	Chr15;Chr15;Chr15	961604;961979;962735	961890;962264;963189	+;+;+	1028	6351	8225	5542	6365	8357	7938	9030	9325	9037	7776	6112	7470
mRNA:MD15G1016400	Chr15;Chr15;Chr15;Chr15;Chr15;Chr15;Chr15;Chr15;Chr15	964263;964880;965735;965919;966126;966837;967029;967239;967461	964572;965116;965781;966037;966286;966946;967128;967362;967814	+;+;+;+;+;+;+;+;+	1562	2567	2260	4135	1709	4895	2057	4117	2497	4528	1788	1831	1690
mRNA:MD15G1016500	Chr15	968934	972371	+	3438	722	999	328	688	642	903	539	981	869	1025	527	937
ncRNA:MD15G1016600	Chr15	974889	974964	-	76	0	0	0	0	0	0	0	0	0	0	0	0
mRNA:MD15G1016700	Chr15;Chr15	977456;980328	980266;981270	+;+	3754	0	0	3	2	0	2	0	6	3	2	0	10
ncRNA:MD15G1016800	Chr15	983873	983950	-	78	0	0	0	0	0	0	0	0	0	0	0	0
mRNA:MD15G1016900	Chr15;Chr15;Chr15;Chr15;Chr15	984034;984824;985209;986194;986423	984546;985048;985872;986330;986801	+;+;+;+;+	1918	1855	2518	1288	1966	1836	2505	2063	2738	2083	2333	1751	2335
mRNA:MD15G1017000	Chr15;Chr15;Chr15	987239;987696;988111	987538;987983;988749	-;-;-	1227	2	12	2	14	0	18	0	3	2	16	0	10
mRNA:MD15G1017100	Chr15;Chr15	988937;989717	989623;989816	-;-	787	0	2	0	3	0	6	0	1	0	0	0	1
mRNA:MD15G1017200	Chr15;Chr15;Chr15;Chr15;Chr15;Chr15;Chr15;Chr15;Chr15	989818;990230;990454;990615;990792;990953;991159;991346;991725	990031;990354;990508;990678;990873;991066;991259;991435;992519	-;-;-;-;-;-;-;-;-	1640	0	5	4	9	0	4	4	8	2	3	0	0
mRNA:MD15G1017300	Chr15	993699	996143	+	2445	3989	5431	3187	4789	5389	6078	4211	6363	5386	5317	3936	5491
mRNA:MD15G1017400	Chr15;Chr15;Chr15;Chr15;Chr15	997658;998248;998665;999393;999969	998155;998408;999285;999797;1000477	-;-;-;-;-	2194	3016	3546	2645	2704	3515	3608	3871	4233	4135	3239	2863	3383
mRNA:MD15G1017500	Chr15;Chr15;Chr15;Chr15;Chr15;Chr15;Chr15;Chr15;Chr15;Chr15;Chr15;Chr15;Chr15;Chr15;Chr15	1000976;1001468;1001661;1001862;1002033;1002210;1002484;1002725;1002951;1003226;1003852;1004100;1004455;1005132;1005520	1001375;1001525;1001731;1001938;1002118;1002269;1002619;1002795;1003042;1003320;1004004;1004265;1004943;1005216;1006084	-;-;-;-;-;-;-;-;-;-;-;-;-;-;-	2604	356	723	383	519	497	586	425	620	585	637	423	627
mRNA:MD15G1017600	Chr15	1008401	1009114	+	714	68	72	50	187	96	180	146	134	112	212	76	128
mRNA:MD15G1017700	Chr15;Chr15;Chr15;Chr15;Chr15;Chr15;Chr15;Chr15;Chr15;Chr15	1010414;1011146;1011361;1011526;1011814;1012183;1012497;1012681;1012922;1013083	1010638;1011268;1011430;1011677;1011915;1012383;1012559;1012833;1012996;1013309	+;+;+;+;+;+;+;+;+;+	1391	472	607	483	447	654	628	712	516	667	541	387	567
mRNA:MD15G1017800	Chr15;Chr15	1024483;1025251	1025091;1025560	-;-	919	2	2	7	6	3	16	7	10	2	9	0	4
mRNA:MD15G1017900	Chr15;Chr15;Chr15;Chr15;Chr15;Chr15	1029329;1029537;1029703;1029878;1030502;1030603	1029438;1029599;1029762;1029921;1030518;1030776	+;+;+;+;+;+	468	0	2	0	0	0	0	0	1	0	0	0	0
mRNA:MD15G1018000	Chr15;Chr15;Chr15;Chr15;Chr15;Chr15	1031443;1031701;1032298;1032457;1032618;1032779	1031616;1031717;1032341;1032516;1032680;1032888	-;-;-;-;-;-	468	0	0	0	0	0	0	3	0	0	0	1	0
mRNA:MD15G1018100	Chr15;Chr15	1036785;1037117	1036957;1038834	+;+	1891	894	972	757	964	1039	1171	847	1041	925	897	840	919
mRNA:MD15G1018200	Chr15;Chr15	1045233;1045486	1045365;1046516	+;+	1164	108	245	163	230	187	270	146	246	149	235	207	232
mRNA:MD15G1018300	Chr15;Chr15;Chr15;Chr15	1046797;1048066;1048373;1049564	1047598;1048207;1049307;1050376	+;+;+;+	2692	475	741	536	598	890	803	566	705	712	665	528	608
mRNA:MD15G1018400	Chr15;Chr15;Chr15;Chr15;Chr15	1050378;1055248;1055460;1056077;1058330	1050732;1055341;1055953;1057141;1058357	+;+;+;+;+	2036	419	748	490	511	780	724	686	636	744	557	573	638
mRNA:MD15G1018500	Chr15;Chr15;Chr15;Chr15;Chr15;Chr15;Chr15;Chr15;Chr15;Chr15	1061109;1061634;1061843;1062008;1062358;1062732;1063150;1063334;1063574;1063744	1061180;1061750;1061912;1062159;1062459;1063037;1063212;1063486;1063648;1064109	+;+;+;+;+;+;+;+;+;+	1476	602	741	461	561	794	577	720	750	761	701	597	606
mRNA:MD15G1018600	Chr15;Chr15;Chr15	1067423;1068360;1068562	1068055;1068466;1070440	+;+;+	2619	750	1224	620	1034	1033	1410	992	1327	1044	1241	779	1370
mRNA:MD15G1018700	Chr15;Chr15;Chr15	1077855;1078384;1078960	1078130;1078833;1079222	-;-;-	989	2	8	0	0	2	6	1	0	0	10	0	1
mRNA:MD15G1018800	Chr15;Chr15;Chr15;Chr15	1084791;1085074;1085281;1085362	1084993;1085184;1085301;1085893	+;+;+;+	867	1	0	0	0	0	0	0	0	0	0	0	0
mRNA:MD15G1018900	Chr15	1086178	1086489	+	312	2	2	0	0	0	0	0	5	0	0	0	0
mRNA:MD15G1019000	Chr15;Chr15;Chr15	1090464;1091419;1091995	1091166;1091868;1092480	-;-;-	1639	101	146	38	219	80	158	154	166	111	166	80	150
mRNA:MD15G1019100	Chr15;Chr15;Chr15;Chr15;Chr15;Chr15;Chr15	1098823;1099568;1100024;1100384;1100924;1101078;1103625	1099215;1099696;1100110;1100532;1100978;1103030;1104094	-;-;-;-;-;-;-	3236	1441	1817	1417	1520	2025	1793	1748	1805	1901	1794	1421	1667
mRNA:MD15G1019200	Chr15;Chr15	1113803;1115077	1114575;1115731	-;-	1428	138	615	129	286	499	294	320	507	299	450	222	328
mRNA:MD15G1019300	Chr15;Chr15;Chr15;Chr15	1122211;1122802;1124027;1124237	1122704;1123045;1124146;1124841	-;-;-;-	1463	20460	27164	11760	23441	16033	32718	18488	30916	23780	26133	21005	27097
ncRNA:MD15G1019400	Chr15	1126034	1126147	-	114	0	0	0	0	0	0	0	0	0	0	0	0
mRNA:MD15G1019500	Chr15;Chr15	1134886;1135568	1135268;1135730	+;+	546	572	819	590	696	935	778	719	893	885	725	676	875
mRNA:MD15G1019600	Chr15;Chr15;Chr15;Chr15;Chr15;Chr15	1135732;1135968;1136168;1136394;1136551;1136845	1135921;1136076;1136298;1136468;1136703;1136961	+;+;+;+;+;+	775	1471	2220	1570	1749	2276	2099	2069	2408	2029	2001	1576	2115
mRNA:MD15G1019700	Chr15;Chr15;Chr15;Chr15;Chr15;Chr15	1148234;1148763;1148936;1149185;1150292;1151224	1148546;1148825;1149052;1149647;1150443;1151845	+;+;+;+;+;+	1730	3604	3312	2132	2977	3109	3641	3283	5380	4114	4629	2876	4207
ncRNA:MD15G1019800	Chr15	1153806	1153917	+	112	0	0	0	0	0	0	0	0	0	0	0	0
mRNA:MD15G1019900	Chr15;Chr15;Chr15;Chr15;Chr15;Chr15	1155213;1156298;1157375;1157697;1159180;1159313	1156032;1156857;1157592;1157805;1159242;1159411	-;-;-;-;-;-	1869	0	0	0	4	0	4	0	2	0	4	0	0
mRNA:MD15G1020000	Chr15;Chr15;Chr15;Chr15;Chr15;Chr15;Chr15;Chr15	1161626;1162258;1162547;1162788;1163108;1168660;1168958;1169175	1162031;1162461;1162658;1163017;1163246;1168880;1169079;1169626	+;+;+;+;+;+;+;+	1886	1655	1998	1309	1287	1978	1578	1835	1967	1903	1656	1305	1538
mRNA:MD15G1020100	Chr15	1182085	1182585	-	501	0	0	0	0	0	0	0	0	0	0	0	0
mRNA:MD15G1020200	Chr15;Chr15;Chr15;Chr15	1184180;1184547;1184836;1185050	1184244;1184772;1184984;1185275	+;+;+;+	666	0	0	0	0	0	0	0	0	0	0	0	0
mRNA:MD15G1020300	Chr15;Chr15;Chr15;Chr15	1185461;1186640;1187103;1187490	1185568;1186715;1187158;1188392	-;-;-;-	1143	0	0	0	0	0	1	0	0	0	0	0	0
mRNA:MD15G1020400	Chr15;Chr15	1188482;1189003	1188511;1189194	+;+	222	0	0	0	0	0	0	0	0	0	0	0	0
mRNA:MD15G1020500	Chr15	1191303	1192151	-	849	0	0	4	0	6	0	0	0	0	0	2	0
mRNA:MD15G1020600	Chr15;Chr15;Chr15;Chr15;Chr15;Chr15;Chr15;Chr15;Chr15;Chr15	1199187;1199764;1200138;1200338;1200521;1201665;1201876;1202097;1202328;1202928	1199438;1199984;1200212;1200445;1200721;1201742;1201959;1202188;1202812;1203106	-;-;-;-;-;-;-;-;-;-	1775	2598	3296	1782	3105	2650	4336	2480	3910	3427	3543	2645	4066
mRNA:MD15G1020700	Chr15;Chr15;Chr15;Chr15;Chr15;Chr15;Chr15	1203721;1204508;1204760;1204974;1205122;1205810;1206224	1204190;1204599;1204871;1205049;1205269;1205951;1206432	-;-;-;-;-;-;-	1249	1323	1740	670	1368	1277	1633	1304	1691	1403	1526	1112	1620
mRNA:MD15G1020800	Chr15	1208818	1209663	-	846	2786	4066	2257	3667	2461	5838	2624	4001	3097	3544	2939	4988
mRNA:MD15G1020900	Chr15;Chr15	1211269;1212107	1211409;1212686	+;+	721	32949	15267	43883	9994	30251	12632	39389	16139	29097	11896	27944	9555
mRNA:MD15G1021000	Chr15;Chr15;Chr15;Chr15;Chr15	1213265;1213680;1214085;1215283;1216320	1213312;1214032;1214505;1215290;1216601	+;+;+;+;+	1112	516	682	425	386	701	499	406	551	610	496	400	527
mRNA:MD15G1021100	Chr15;Chr15;Chr15;Chr15;Chr15;Chr15;Chr15;Chr15;Chr15;Chr15;Chr15;Chr15;Chr15;Chr15;Chr15;Chr15;Chr15;Chr15	1216768;1217369;1217991;1218204;1218412;1218610;1218797;1219073;1219334;1219558;1219736;1219927;1220128;1220388;1220708;1220955;1221169;1221519	1217283;1217908;1218104;1218314;1218521;1218713;1218975;1219234;1219452;1219645;1219841;1220015;1220271;1220480;1220774;1221067;1221264;1221862	-;-;-;-;-;-;-;-;-;-;-;-;-;-;-;-;-;-	3095	664	781	198	750	453	937	894	837	1071	938	659	926
mRNA:MD15G1021200	Chr15;Chr15;Chr15;Chr15;Chr15;Chr15;Chr15	1227556;1227820;1228138;1228724;1229064;1229611;1230015	1227558;1228032;1228632;1228951;1229528;1229832;1230320	+;+;+;+;+;+;+	1932	2	6	15	0	0	0	0	4	6	6	0	0
mRNA:MD15G1021300	Chr15	1231144	1233813	+	2670	500	704	233	666	531	877	472	899	693	737	549	817
mRNA:MD15G1021400	Chr15	1243131	1243313	-	183	0	0	0	0	0	0	0	0	0	0	0	0
mRNA:MD15G1021500	Chr15;Chr15;Chr15;Chr15;Chr15	1244122;1246147;1246743;1248151;1249608	1245331;1246274;1247018;1248413;1250499	+;+;+;+;+	2769	142	118	236	60	282	60	514	80	210	42	122	56
mRNA:MD15G1021600	Chr15;Chr15;Chr15;Chr15;Chr15;Chr15;Chr15;Chr15;Chr15	1250530;1251047;1251598;1251780;1252026;1252347;1252565;1252764;1252949	1250838;1251220;1251640;1251924;1252134;1252475;1252661;1252831;1253210	-;-;-;-;-;-;-;-;-	1336	180	235	168	239	211	277	303	297	260	297	238	296
mRNA:MD15G1021700	Chr15;Chr15;Chr15;Chr15;Chr15;Chr15	1254520;1254826;1256223;1256536;1256740;1256930	1254730;1254914;1256286;1256638;1256843;1257089	-;-;-;-;-;-	731	1574	2390	934	2009	1654	2862	1613	2630	1860	2264	1399	2251
mRNA:MD15G1021800	Chr15;Chr15;Chr15;Chr15;Chr15	1266564;1267495;1268598;1269078;1269413	1267188;1268492;1268974;1269138;1270286	+;+;+;+;+	2935	691	1075	538	802	854	1095	1051	1287	1090	1064	661	1068
mRNA:MD15G1021900	Chr15;Chr15;Chr15;Chr15	1272699;1273651;1274111;1274261	1273471;1274030;1274171;1274532	+;+;+;+	1486	127	156	16	87	30	115	112	235	156	143	115	237
mRNA:MD15G1022000	Chr15;Chr15;Chr15;Chr15;Chr15;Chr15;Chr15;Chr15;Chr15;Chr15	1274575;1275012;1275176;1275348;1275594;1275819;1276102;1276546;1276740;1277013	1274939;1275077;1275227;1275455;1275737;1275911;1276197;1276626;1276898;1277622	-;-;-;-;-;-;-;-;-;-	1774	639	896	503	844	818	1028	849	989	962	868	625	1051
mRNA:MD15G1022100	Chr15;Chr15;Chr15;Chr15;Chr15;Chr15;Chr15;Chr15;Chr15;Chr15;Chr15;Chr15;Chr15	1277698;1278516;1278791;1279556;1279838;1280143;1280336;1280859;1281091;1281243;1281671;1281880;1282061	1278282;1278658;1278907;1279670;1279975;1280238;1280449;1280927;1281161;1281336;1281799;1281969;1282615	+;+;+;+;+;+;+;+;+;+;+;+;+	2316	4051	5707	2751	5025	3812	7121	4305	6146	5066	5490	4175	6146
mRNA:MD15G1022200	Chr15;Chr15;Chr15;Chr15	1283048;1283685;1284011;1284649	1283600;1283876;1284176;1285216	+;+;+;+	1479	0	1	10	0	6	4	2	2	0	2	0	2
mRNA:MD15G1022300	Chr15;Chr15;Chr15;Chr15;Chr15;Chr15;Chr15	1286718;1287322;1288245;1288615;1288918;1289268;1289489	1287195;1287464;1288516;1288769;1289180;1289330;1290042	+;+;+;+;+;+;+	1928	1903	1899	2007	1282	2878	1762	2968	1890	2593	1518	1584	1582
mRNA:MD15G1022400	Chr15;Chr15	1290319;1290805	1290552;1291776	+;+	1206	1678	2255	1471	1925	1908	2586	2295	2584	2419	2369	1786	2276
mRNA:MD15G1022500	Chr15;Chr15	1297823;1298782	1298646;1299269	-;-	1312	5373	8345	4089	4798	6615	4988	5650	9328	6677	6590	5375	4675
mRNA:MD15G1022600	Chr15;Chr15	1311139;1312695	1312116;1313543	-;-	1827	4471	7557	2736	5704	5051	7155	4628	8326	5281	6697	4175	6110
mRNA:MD15G1022700	Chr15;Chr15;Chr15;Chr15;Chr15;Chr15;Chr15;Chr15;Chr15;Chr15;Chr15;Chr15;Chr15	1314667;1314968;1315172;1315452;1315686;1315918;1316204;1316417;1316602;1317258;1317481;1317668;1318247	1314863;1315062;1315375;1315568;1315808;1316044;1316301;1316521;1316696;1317345;1317541;1317741;1318518	+;+;+;+;+;+;+;+;+;+;+;+;+	1656	2268	3866	1687	2821	3074	3451	2580	3650	2848	3208	2511	3026
mRNA:MD15G1022800	Chr15;Chr15	1321595;1324011	1322099;1325159	+;+	1654	237	385	72	300	225	342	184	471	288	457	170	362
mRNA:MD15G1022900	Chr15;Chr15	1334482;1334790	1334701;1335182	-;-	613	8	21	4	22	28	10	27	32	30	12	8	38
mRNA:MD15G1023000	Chr15;Chr15;Chr15	1336887;1338028;1338326	1337067;1338082;1338504	+;+;+	415	10	14	26	6	41	10	11	18	18	22	6	16
mRNA:MD15G1023100	Chr15;Chr15;Chr15;Chr15;Chr15;Chr15;Chr15;Chr15	1346056;1347076;1348395;1348625;1348791;1350409;1351051;1351341	1346584;1347811;1348523;1348690;1348856;1350471;1351207;1351663	+;+;+;+;+;+;+;+	2069	486	851	156	674	433	767	431	929	605	764	481	705
mRNA:MD15G1023200	Chr15;Chr15;Chr15;Chr15;Chr15;Chr15;Chr15;Chr15;Chr15;Chr15;Chr15	1355594;1356188;1356715;1356985;1357183;1357342;1357735;1357994;1358429;1358667;1358813	1355910;1356517;1356885;1357034;1357239;1357407;1357809;1358112;1358537;1358722;1359166	+;+;+;+;+;+;+;+;+;+;+	1704	8712	14236	6979	12577	10847	18504	7914	14515	10998	13305	9268	15422
mRNA:MD15G1023300	Chr15;Chr15;Chr15;Chr15;Chr15;Chr15;Chr15;Chr15;Chr15;Chr15;Chr15;Chr15	1359831;1360373;1360800;1361024;1361782;1361926;1362127;1362317;1362618;1362916;1363513;1363710	1360177;1360688;1360899;1361290;1361831;1362025;1362225;1362430;1362750;1363319;1363587;1364271	+;+;+;+;+;+;+;+;+;+;+;+	2567	9429	12658	4916	10762	8168	16017	9213	12777	12027	11943	10368	14414
mRNA:MD15G1023400	Chr15;Chr15;Chr15	1365396;1365974;1367342	1365766;1365998;1367392	-;-;-	447	92	164	82	135	83	190	192	147	119	179	117	157
mRNA:MD15G1023500	Chr15;Chr15;Chr15;Chr15;Chr15;Chr15;Chr15;Chr15	1368040;1368462;1369244;1369452;1369938;1370305;1370673;1370901	1368215;1369061;1369354;1369492;1370085;1370508;1370811;1371161	-;-;-;-;-;-;-;-	1680	238	402	170	333	272	518	321	449	395	431	379	521
mRNA:MD15G1023600	Chr15;Chr15;Chr15	1384912;1385170;1386417	1385051;1385853;1387111	+;+;+	1519	252	1056	138	1049	230	1738	379	1336	415	1413	381	1040
mRNA:MD15G1023700	Chr15;Chr15;Chr15	1392497;1392818;1394052	1392624;1393501;1394573	+;+;+	1334	0	10	0	12	0	18	2	18	0	10	0	2
mRNA:MD15G1023800	Chr15;Chr15	1418415;1419325	1419241;1419791	-;-	1294	3585	4760	2485	4732	3796	5871	4699	6092	4892	5239	4128	5073
mRNA:MD15G1023900	Chr15;Chr15;Chr15;Chr15;Chr15;Chr15;Chr15;Chr15;Chr15;Chr15;Chr15;Chr15;Chr15;Chr15	1422091;1422942;1423236;1423546;1423718;1423890;1424091;1424299;1424622;1424804;1424966;1425229;1425424;1425581	1422821;1423064;1423409;1423638;1423801;1423945;1424184;1424484;1424702;1424890;1425070;1425335;1425484;1425882	+;+;+;+;+;+;+;+;+;+;+;+;+;+	2284	3156	6906	1414	5074	4138	5383	3181	7479	4185	6261	3711	4074
mRNA:MD15G1024000	Chr15;Chr15;Chr15;Chr15;Chr15	1425922;1426655;1427231;1427890;1428560	1426542;1426851;1427353;1428084;1428956	-;-;-;-;-	1533	2536	3033	509	2049	1576	2391	2151	3470	3014	3017	1747	3224
mRNA:MD15G1024100	Chr15;Chr15;Chr15;Chr15;Chr15;Chr15	1433884;1434198;1435126;1435573;1435840;1436141	1434077;1434367;1435320;1435732;1436032;1436591	+;+;+;+;+;+	1363	6509	10594	6832	6774	8515	6903	7158	13742	7002	8536	4916	7120
mRNA:MD15G1024200	Chr15;Chr15;Chr15;Chr15;Chr15	1438272;1439162;1439698;1439918;1440686	1438559;1439496;1439829;1440193;1441159	+;+;+;+;+	1505	2280	2586	2181	1973	2981	2792	2782	2891	3026	2363	1959	2255
mRNA:MD15G1024300	Chr15;Chr15;Chr15;Chr15;Chr15;Chr15;Chr15;Chr15;Chr15	1442628;1443103;1443458;1443627;1443816;1444060;1444200;1447508;1448984	1442950;1443279;1443547;1443692;1443913;1444105;1447447;1448571;1449324	-;-;-;-;-;-;-;-;-	5453	2021	3260	1445	2557	2800	3498	2273	3381	2637	3071	2172	3101
mRNA:MD15G1024400	Chr15;Chr15	1453715;1455878	1454235;1456719	-;-	1363	22	25	28	26	22	29	64	24	28	36	24	15
mRNA:MD15G1024500	Chr15;Chr15;Chr15;Chr15;Chr15;Chr15;Chr15;Chr15	1456921;1457606;1457876;1458499;1458755;1458933;1459110;1459555	1457520;1457726;1457973;1458606;1458793;1459010;1459373;1460237	-;-;-;-;-;-;-;-	1991	2416	2590	1534	1982	2312	2712	3279	2700	3046	2469	2110	2872
mRNA:MD15G1024600	Chr15;Chr15;Chr15;Chr15;Chr15	1460241;1461923;1462184;1463269;1464055	1461387;1462074;1462309;1463412;1464339	-;-;-;-;-	1854	1407	1657	1268	1153	1741	1603	1718	1840	1761	1574	1265	1561
mRNA:MD15G1024700	Chr15;Chr15;Chr15;Chr15	1464873;1465333;1466306;1466609	1465091;1465737;1466486;1467276	+;+;+;+	1473	964	1080	739	896	1047	1052	1284	1173	1060	1134	791	1048
mRNA:MD15G1024800	Chr15;Chr15	1467278;1467531	1467437;1468148	+;+	778	122	111	67	130	131	184	129	133	118	115	97	151
mRNA:MD15G1024900	Chr15;Chr15;Chr15;Chr15;Chr15	1468709;1469413;1469876;1470371;1470585	1469246;1469616;1470113;1470505;1471152	-;-;-;-;-	1683	9340	12498	6801	7889	13520	9747	11749	17049	10367	12100	7365	9577
mRNA:MD15G1025000	Chr15;Chr15;Chr15;Chr15	1474489;1475011;1475548;1475850	1474822;1475249;1475736;1476347	-;-;-;-	1260	6	4	0	4	2	0	10	4	4	0	2	0
mRNA:MD15G1025100	Chr15;Chr15	1477220;1478196	1477958;1478425	-;-	969	0	0	0	0	0	0	0	0	0	0	0	0
mRNA:MD15G1025200	Chr15	1478498	1479106	-	609	0	0	0	0	0	0	0	0	0	0	0	0
mRNA:MD15G1025300	Chr15;Chr15	1484684;1485240	1484917;1485560	-;-	555	4	10	0	8	0	12	2	21	0	8	8	16
mRNA:MD15G1025400	Chr15;Chr15;Chr15;Chr15;Chr15;Chr15	1486862;1487055;1487216;1487761;1487973;1488213	1486914;1487101;1487653;1487848;1488153;1488899	+;+;+;+;+;+	1494	392	1060	191	929	402	1369	443	1265	580	1136	414	1518
mRNA:MD15G1025500	Chr15;Chr15	1489357;1490947	1490849;1491099	-;-	1646	194	198	71	181	170	306	171	335	135	236	161	239
mRNA:MD15G1025600	Chr15;Chr15	1497521;1499462	1498064;1499624	+;+	707	8	12	0	8	22	6	11	14	12	6	10	26
ncRNA:MD15G1025700	Chr15	1500544	1500635	-	92	0	0	0	0	0	0	0	0	0	0	0	0
mRNA:MD15G1025800	Chr15;Chr15	1501306;1501647	1501549;1501894	+;+	492	12	14	18	6	4	13	4	44	16	14	12	8
mRNA:MD15G1025900	Chr15;Chr15	1509804;1511593	1511167;1511909	-;-	1681	767	1093	111	648	316	932	661	980	1212	1213	703	1536
mRNA:MD15G1026000	Chr15	1517955	1519895	-	1941	0	0	0	0	0	0	0	0	0	0	0	0
mRNA:MD15G1026100	Chr15;Chr15	1521701;1524040	1522428;1525494	-;-	2183	884	1449	997	1104	1613	1410	1105	1940	1378	1483	997	1185
mRNA:MD15G1026200	Chr15	1548664	1549053	-	390	1	1	1	0	0	4	2	5	0	0	0	0
ncRNA:MD15G1026300	Chr15	1549096	1549725	-	630	1	1	0	3	1	2	1	0	0	1	1	1
mRNA:MD15G1026400	Chr15;Chr15;Chr15;Chr15;Chr15;Chr15;Chr15;Chr15;Chr15;Chr15;Chr15;Chr15;Chr15;Chr15;Chr15;Chr15;Chr15;Chr15	1556102;1556729;1556877;1557043;1557169;1557322;1557485;1557978;1558127;1558325;1558514;1558844;1558981;1559139;1559287;1559444;1559635;1559972	1556571;1556791;1556966;1557102;1557234;1557387;1557560;1558042;1558219;1558405;1558598;1558890;1559043;1559198;1559352;1559503;1559749;1560456	+;+;+;+;+;+;+;+;+;+;+;+;+;+;+;+;+;+	2111	5436	7570	4816	5973	7218	8955	5943	7941	6853	7045	4959	7976
mRNA:MD15G1026500	Chr15;Chr15	1562062;1562473	1562339;1564014	-;-	1820	2986	2524	4531	1915	5184	2986	2989	2705	3137	1981	2352	1996
mRNA:MD15G1026600	Chr15;Chr15;Chr15;Chr15;Chr15;Chr15;Chr15;Chr15;Chr15;Chr15	1566098;1566711;1566883;1567003;1567174;1567837;1568355;1568586;1568743;1569168	1566420;1566791;1566924;1567094;1567243;1567917;1568438;1568660;1568814;1569339	-;-;-;-;-;-;-;-;-;-	1092	1046	1213	809	1012	1282	1150	1190	1271	1283	1141	981	1194
mRNA:MD15G1026700	Chr15;Chr15;Chr15	1579654;1580008;1580670	1579800;1580195;1580778	+;+;+	444	0	0	0	0	0	0	0	0	0	0	2	2
mRNA:MD15G1026800	Chr15;Chr15	1583719;1584443	1583766;1584577	+;+	183	0	0	0	0	1	0	0	0	0	0	0	2
mRNA:MD15G1026900	Chr15;Chr15;Chr15;Chr15;Chr15;Chr15	1592888;1593303;1593598;1593949;1594520;1594972	1593199;1593461;1593789;1594275;1594795;1595346	-;-;-;-;-;-	1641	0	0	0	0	0	0	0	0	0	0	0	0
mRNA:MD15G1027000	Chr15;Chr15	1596781;1597322	1596887;1597665	-;-	451	4	19	0	14	2	25	4	85	0	15	1	24
mRNA:MD15G1027100	Chr15;Chr15;Chr15;Chr15	1605871;1608759;1609040;1609200	1608346;1608887;1609062;1610128	+;+;+;+	3557	7804	8826	9239	7082	11289	9003	6426	9108	8374	8079	7287	6736
mRNA:MD15G1027200	Chr15;Chr15;Chr15;Chr15;Chr15;Chr15;Chr15;Chr15;Chr15;Chr15;Chr15;Chr15;Chr15;Chr15;Chr15;Chr15;Chr15	1610305;1610798;1610985;1611152;1611294;1611456;1611667;1611817;1612038;1612256;1612619;1612823;1613006;1613180;1613508;1613794;1614988	1610670;1610860;1611044;1611212;1611370;1611532;1611724;1611870;1612106;1612361;1612735;1612906;1613098;1613400;1613585;1614116;1615364	-;-;-;-;-;-;-;-;-;-;-;-;-;-;-;-;-	2284	1289	2132	841	2199	1437	3291	1367	2434	1775	2457	1516	2921
mRNA:MD15G1027300	Chr15;Chr15;Chr15;Chr15;Chr15;Chr15	1618861;1619229;1619441;1619809;1620028;1620273	1619142;1619336;1619571;1619909;1620087;1620597	+;+;+;+;+;+	1007	443	652	338	636	449	931	463	623	525	662	463	817
mRNA:MD15G1027400	Chr15	1621251	1621566	-	316	268	350	144	320	258	486	332	507	265	477	327	452
mRNA:MD15G1027500	Chr15;Chr15	1621568;1622205	1621879;1623815	+;+	1923	517	636	427	648	726	914	601	505	690	623	494	811
mRNA:MD15G1027600	Chr15;Chr15;Chr15;Chr15;Chr15;Chr15;Chr15;Chr15;Chr15;Chr15;Chr15;Chr15	1624594;1625301;1625452;1625646;1625926;1626172;1626400;1626608;1627002;1627510;1627883;1628105	1624941;1625377;1625535;1625759;1626012;1626311;1626487;1626681;1627192;1627733;1627929;1628727	+;+;+;+;+;+;+;+;+;+;+;+	2097	3196	4642	2961	3720	5105	4804	4265	5260	4431	4455	3544	4515
mRNA:MD15G1027700	Chr15;Chr15;Chr15;Chr15;Chr15;Chr15;Chr15;Chr15;Chr15	1629484;1630877;1631421;1631793;1632116;1632483;1632831;1633142;1633693	1630767;1631026;1631691;1631885;1632290;1632725;1633025;1633555;1633948	+;+;+;+;+;+;+;+;+	3081	776	750	1539	631	1706	836	1207	1050	1142	717	666	955
mRNA:MD15G1027800	Chr15;Chr15;Chr15;Chr15;Chr15;Chr15;Chr15;Chr15	1633993;1635114;1635511;1635924;1636207;1636417;1636656;1636955	1635004;1635229;1635686;1636114;1636293;1636574;1636866;1637478	+;+;+;+;+;+;+;+	2475	1427	1797	1659	1406	2157	1779	1893	1993	2012	1534	1346	1686
ncRNA:MD15G1027900	Chr15;Chr15;Chr15	1647707;1647848;1649136	1647799;1648186;1649222	-;-;-	519	12	12	9	13	20	6	12	12	20	16	6	16
mRNA:MD15G1028000	Chr15;Chr15	1649224;1650958	1649951;1651497	+;+	1268	1867	2188	2222	1728	3581	1933	2973	2565	2863	2011	1689	2229
mRNA:MD15G1028100	Chr15;Chr15;Chr15;Chr15;Chr15;Chr15	1651647;1652375;1652702;1652887;1653153;1653671	1652226;1652620;1652800;1653063;1653297;1653795	-;-;-;-;-;-	1372	428	714	455	505	601	635	464	849	651	662	448	604
mRNA:MD15G1028200	Chr15;Chr15	1669684;1671106	1670660;1671770	+;+	1642	5432	6802	9853	2395	12376	1657	7592	6534	6136	2723	3773	1536
mRNA:MD15G1028300	Chr15;Chr15	1695496;1696913	1696467;1697556	+;+	1616	468	861	165	436	267	392	267	1149	682	607	260	783
mRNA:MD15G1028400	Chr15;Chr15	1703011;1704435	1703982;1705058	+;+	1596	2985	6947	1002	3194	2129	2231	2244	9754	4146	3998	1729	3963
mRNA:MD15G1028500	Chr15;Chr15;Chr15	1716834;1717502;1718252	1717442;1717807;1718875	+;+;+	1539	18	25	4	18	5	15	5	58	37	24	7	39
mRNA:MD15G1028600	Chr15;Chr15	1729911;1730368	1730276;1730774	+;+	773	24	60	32	35	77	42	47	101	74	60	38	99
mRNA:MD15G1028700	Chr15;Chr15	1741377;1742880	1742409;1743587	+;+	1741	10110	20474	3333	11398	8577	6625	6928	38396	19081	10990	6795	18426
mRNA:MD15G1028800	Chr15;Chr15	1764019;1764605	1764414;1765906	-;-	1698	2	2	8	0	8	0	11	0	0	4	2	0
mRNA:MD15G1028900	Chr15;Chr15	1769340;1770776	1770146;1771200	+;+	1232	721	852	721	548	1170	657	1143	855	1025	741	587	544
mRNA:MD15G1029000	Chr15;Chr15;Chr15;Chr15;Chr15;Chr15;Chr15;Chr15;Chr15	1773962;1774812;1775078;1775230;1775489;1775830;1776137;1776424;1776811	1774720;1774931;1775115;1775294;1775557;1775963;1776277;1776487;1777245	+;+;+;+;+;+;+;+;+	1825	2328	3167	1957	2440	3172	3266	2865	3337	3410	2887	2442	2965
mRNA:MD15G1029100	Chr15;Chr15;Chr15;Chr15;Chr15	1777360;1778384;1778925;1779299;1779714	1777867;1778671;1779183;1779426;1780017	-;-;-;-;-	1487	718	1529	593	1390	1142	1874	1214	1640	1140	1648	789	1633
mRNA:MD15G1029200	Chr15;Chr15;Chr15;Chr15;Chr15;Chr15;Chr15;Chr15;Chr15	1785377;1785659;1786009;1786164;1786465;1786801;1787009;1787496;1788490	1785569;1785835;1786086;1786235;1786532;1786906;1787412;1788319;1789162	-;-;-;-;-;-;-;-;-	2595	1461	3573	914	4518	1068	6541	1266	3865	2000	3981	2148	6768
mRNA:MD15G1029300	Chr15;Chr15	1789700;1791466	1791095;1791891	-;-	1822	961	933	1250	674	1945	962	1686	1102	1519	842	834	784
mRNA:MD15G1029400	Chr15;Chr15;Chr15;Chr15;Chr15	1792884;1793578;1794048;1794862;1796101	1793435;1793727;1794372;1795772;1796211	-;-;-;-;-	2049	2750	4094	2394	3166	3462	4420	2931	4404	3516	3840	2787	3974
mRNA:MD15G1029500	Chr15;Chr15;Chr15;Chr15	1799346;1800227;1800799;1801367	1800064;1800590;1801043;1802123	-;-;-;-	2085	309	892	293	382	624	258	562	998	588	494	335	294
mRNA:MD15G1029600	Chr15;Chr15;Chr15;Chr15	1816630;1817407;1817947;1818374	1817244;1817770;1818191;1819015	-;-;-;-	1866	1268	1407	1321	1031	1724	1340	1395	1544	1702	1228	1180	1210
mRNA:MD15G1029700	Chr15;Chr15;Chr15;Chr15	1821169;1823329;1823661;1824160	1822253;1823543;1824057;1824650	-;-;-;-	2188	1568	2908	1646	2390	3237	3141	2182	3244	2694	2926	1908	2216
mRNA:MD15G1029800	Chr15;Chr15;Chr15;Chr15;Chr15;Chr15;Chr15;Chr15;Chr15;Chr15;Chr15;Chr15;Chr15;Chr15;Chr15;Chr15	1829154;1829921;1830137;1830536;1830761;1831105;1831379;1831562;1831792;1832224;1832519;1832762;1832990;1833187;1833718;1834486	1829630;1830043;1830310;1830608;1830854;1831201;1831472;1831643;1831960;1832424;1832627;1832863;1833100;1833323;1833929;1834688	-;-;-;-;-;-;-;-;-;-;-;-;-;-;-;-	2458	1590	2301	1374	1788	2422	2047	2349	2740	2406	2122	1767	2137
mRNA:MD15G1029900	Chr15;Chr15;Chr15;Chr15;Chr15;Chr15;Chr15;Chr15;Chr15;Chr15;Chr15;Chr15;Chr15;Chr15	1838034;1838390;1838731;1838938;1839366;1839557;1839741;1839927;1840098;1840248;1840437;1840714;1841186;1841446	1838280;1838535;1838858;1838998;1839458;1839657;1839849;1839971;1840166;1840339;1840479;1840773;1841245;1841988	+;+;+;+;+;+;+;+;+;+;+;+;+;+	1797	806	970	657	610	1014	736	1014	966	904	955	644	912
mRNA:MD15G1030000	Chr15	1843999	1845885	-	1887	2504	2860	3107	1930	4893	2379	3660	3265	3600	2329	2364	2200
mRNA:MD15G1030100	Chr15;Chr15;Chr15;Chr15;Chr15;Chr15;Chr15;Chr15;Chr15	1850516;1852321;1853818;1854326;1854633;1855120;1855308;1855716;1855909	1852103;1853206;1854197;1854399;1854717;1855206;1855380;1855759;1856022	+;+;+;+;+;+;+;+;+	3331	916	1151	796	882	1405	1091	1091	1283	1196	979	815	951
mRNA:MD15G1030200	Chr15;Chr15;Chr15;Chr15;Chr15;Chr15;Chr15;Chr15;Chr15;Chr15;Chr15	1866049;1866723;1866997;1867163;1867422;1868183;1868410;1868865;1869129;1869318;1869464	1866528;1866860;1867046;1867274;1868025;1868322;1868463;1869018;1869228;1869372;1870075	-;-;-;-;-;-;-;-;-;-;-	2499	159	240	72	161	135	152	220	196	235	270	102	226
mRNA:MD15G1030300	Chr15;Chr15;Chr15	1870989;1872615;1873068	1871461;1872971;1873340	-;-;-	1103	2428	3250	2557	2630	3664	3349	3685	3617	3461	3020	2389	3321
mRNA:MD15G1030400	Chr15;Chr15;Chr15;Chr15;Chr15;Chr15	1875277;1875670;1876071;1877682;1878680;1879175	1875502;1875735;1877604;1877757;1879062;1879357	+;+;+;+;+;+	2468	98	230	6	114	35	97	83	228	135	204	91	248
mRNA:MD15G1030500	Chr15;Chr15	1880652;1881007	1880798;1881198	+;+	339	0	0	0	0	0	0	0	0	2	0	0	0
mRNA:MD15G1030600	Chr15;Chr15	1886938;1887398	1887185;1887760	+;+	611	24	34	0	22	7	11	18	37	33	33	28	56
mRNA:MD15G1030700	Chr15	1887975	1889000	-	1026	10	4	8	6	14	8	18	8	8	0	5	8
mRNA:MD15G1030800	Chr15;Chr15;Chr15	1891050;1891467;1892040	1891365;1891811;1892336	+;+;+	958	0	0	0	0	0	0	0	0	0	0	0	0
ncRNA:MD15G1030900	Chr15	1893445	1893532	+	88	10	5	8	2	5	2	11	5	10	8	5	10
ncRNA:MD15G1031000	Chr15	1893600	1893685	+	86	4	4	4	6	3	1	1	14	5	7	6	2
mRNA:MD15G1031100	Chr15;Chr15;Chr15	1897088;1898099;1899159	1897984;1898323;1899561	+;+;+	1525	617	364	955	259	1237	279	1383	456	924	344	479	318
mRNA:MD15G1031200	Chr15;Chr15;Chr15;Chr15;Chr15;Chr15;Chr15;Chr15;Chr15;Chr15	1900606;1901642;1901783;1902187;1904942;1906001;1906286;1906479;1907575;1908278	1901356;1901701;1901970;1904800;1905706;1906192;1906397;1907396;1907663;1908450	-;-;-;-;-;-;-;-;-;-	5862	4627	8029	3742	6319	5945	7948	4692	8109	6729	7280	5495	6894
mRNA:MD15G1031300	Chr15;Chr15;Chr15	1911581;1911889;1912085	1911810;1911980;1912473	+;+;+	711	471	1373	42	518	231	653	450	1093	990	1184	394	1195
mRNA:MD15G1031400	Chr15;Chr15;Chr15;Chr15;Chr15;Chr15;Chr15;Chr15;Chr15;Chr15;Chr15;Chr15;Chr15;Chr15;Chr15;Chr15;Chr15;Chr15;Chr15;Chr15;Chr15;Chr15;Chr15;Chr15	1912507;1912975;1913188;1913586;1913728;1914014;1914180;1914417;1914629;1914768;1914922;1915372;1915511;1915855;1916043;1916235;1916910;1917101;1917277;1917579;1917719;1917920;1918082;1918267	1912839;1913082;1913277;1913654;1913781;1914087;1914243;1914545;1914682;1914824;1914988;1915432;1915583;1915903;1916127;1916302;1916952;1917197;1917432;1917626;1917800;1917996;1918168;1918846	-;-;-;-;-;-;-;-;-;-;-;-;-;-;-;-;-;-;-;-;-;-;-;-	2605	5302	7869	3400	6739	6005	9624	4934	7983	7416	6917	5492	8007
ncRNA:MD15G1031500	Chr15	1919286	1919359	-	74	0	0	0	0	0	0	0	0	0	0	0	0
mRNA:MD15G1031600	Chr15;Chr15;Chr15;Chr15;Chr15;Chr15;Chr15	1919894;1920235;1920436;1920742;1921209;1921775;1922139	1920105;1920335;1920660;1920909;1921318;1921827;1922344	-;-;-;-;-;-;-	1075	0	8	0	0	0	8	2	7	16	4	4	4
mRNA:MD15G1031700	Chr15;Chr15;Chr15;Chr15;Chr15	1922816;1923181;1923776;1924298;1925055	1923104;1923508;1924099;1924962;1925131	-;-;-;-;-	1683	135	300	107	205	211	335	254	316	238	297	129	261
mRNA:MD15G1031800	Chr15;Chr15;Chr15;Chr15;Chr15	1927433;1928467;1928665;1930762;1931110	1928237;1928536;1930656;1930823;1931453	-;-;-;-;-	3273	61	178	12	108	59	133	51	163	94	160	55	186
mRNA:MD15G1031900	Chr15;Chr15	1933336;1934358	1934224;1934794	-;-	1326	623	685	432	557	715	714	758	859	856	738	548	643
ncRNA:MD15G1032000	Chr15	1935948	1936021	-	74	0	0	0	0	0	0	0	0	0	0	0	0
mRNA:MD15G1032100	Chr15;Chr15	1976903;1977528	1977430;1978423	+;+	1424	558	1162	601	833	777	1212	758	926	751	915	638	1065
mRNA:MD15G1032200	Chr15;Chr15;Chr15;Chr15;Chr15;Chr15	1983295;1983787;1984177;1984507;1984789;1985180	1983367;1984031;1984403;1984680;1985080;1985648	+;+;+;+;+;+	1480	2259	3141	2325	2319	3974	2498	3214	3223	3288	2824	2481	2241
mRNA:MD15G1032300	Chr15;Chr15;Chr15;Chr15;Chr15;Chr15	1996626;1998546;1999130;1999375;1999526;1999752	1997183;1998672;1999269;1999437;1999594;2000294	+;+;+;+;+;+	1500	2137	3728	645	3502	1967	4677	2142	4062	2612	3829	2223	3788
mRNA:MD15G1032400	Chr15;Chr15	2002348;2002903	2002861;2003093	-;-	705	0	0	0	0	0	0	0	0	0	0	0	4
mRNA:MD15G1032500	Chr15;Chr15	2016403;2017460	2016978;2017927	+;+	1044	46	142	4	133	34	101	58	200	46	110	53	140
mRNA:MD15G1032600	Chr15;Chr15;Chr15;Chr15;Chr15	2275032;2275570;2276255;2276581;2276712	2275421;2275637;2276317;2276618;2277005	-;-;-;-;-	853	152	171	248	132	293	208	322	172	261	249	165	207
mRNA:MD15G1032700	Chr15;Chr15;Chr15	2280700;2281041;2282148	2280730;2281157;2282265	+;+;+	266	34	65	22	38	25	52	15	59	39	57	24	75
mRNA:MD15G1032800	Chr15;Chr15;Chr15	2283030;2283358;2283658	2283254;2283585;2283900	-;-;-	696	0	0	0	0	0	0	2	4	0	0	0	0
mRNA:MD15G1032900	Chr15;Chr15;Chr15	2286759;2287981;2288459	2287382;2288403;2288938	-;-;-	1527	615	710	604	391	640	625	594	568	742	413	580	459
mRNA:MD15G1033000	Chr15;Chr15;Chr15;Chr15;Chr15;Chr15;Chr15;Chr15;Chr15;Chr15;Chr15	2311496;2311873;2312103;2312438;2312802;2313000;2313504;2313832;2314068;2314685;2315140	2311781;2311950;2312164;2312674;2312919;2313071;2313627;2313983;2314575;2314803;2315834	+;+;+;+;+;+;+;+;+;+;+	2451	4211	6910	4163	6497	6200	8885	4724	6840	6170	6106	4261	7155
mRNA:MD15G1033100	Chr15;Chr15;Chr15;Chr15	2329380;2331185;2331424;2332948	2330003;2331370;2332822;2333217	-;-;-;-	2479	725	1602	720	503	1051	278	1352	2155	1148	597	998	544
mRNA:MD15G1033200	Chr15;Chr15	2337952;2338371	2338092;2338622	-;-	393	1	0	0	0	1	0	0	1	0	0	0	0
mRNA:MD15G1033300	Chr15	2338777	2339016	-	240	1	0	0	0	1	0	2	0	0	0	0	0
mRNA:MD15G1033400	Chr15;Chr15	2342858;2343850	2343721;2344922	-;-	1937	2493	3711	1368	2298	2725	2787	2354	4341	3738	2899	2833	2498
mRNA:MD15G1033500	Chr15;Chr15;Chr15;Chr15;Chr15;Chr15;Chr15	2345690;2346047;2346723;2347498;2348184;2348497;2348628	2345897;2346101;2347349;2347565;2348246;2348534;2348925	-;-;-;-;-;-;-	1357	97	126	102	81	181	83	186	126	145	144	61	85
mRNA:MD15G1033600	Chr15;Chr15;Chr15;Chr15;Chr15;Chr15	2352062;2352224;2352593;2352954;2354050;2354801	2352140;2352268;2352643;2353070;2354573;2355247	+;+;+;+;+;+	1263	716	1251	550	1059	948	1514	796	1273	1074	1186	805	1694
mRNA:MD15G1033700	Chr15;Chr15;Chr15;Chr15;Chr15;Chr15;Chr15;Chr15;Chr15;Chr15	2356607;2363426;2363721;2363910;2365553;2365961;2366146;2366351;2367764;2367976	2357260;2363532;2363814;2364023;2365630;2366052;2366206;2366439;2367890;2368575	+;+;+;+;+;+;+;+;+;+	2016	1141	1749	773	1636	1648	1912	1379	1852	1410	1502	1202	1960
mRNA:MD15G1033800	Chr15;Chr15	2369874;2371287	2370497;2372252	-;-	1590	2	6	10	8	0	12	12	2	2	0	6	7
mRNA:MD15G1033900	Chr15;Chr15	2389764;2390597	2390475;2391683	-;-	1799	2669	4080	1778	4491	2750	6144	2275	3546	2996	4717	3813	4837
mRNA:MD15G1034000	Chr15;Chr15;Chr15;Chr15;Chr15;Chr15	2395943;2396264;2397556;2397943;2398291;2398579	2396139;2396366;2397658;2397982;2398367;2399095	-;-;-;-;-;-	1037	533	887	596	831	712	1125	701	1078	859	926	689	953
mRNA:MD15G1034100	Chr15;Chr15;Chr15;Chr15;Chr15;Chr15;Chr15	2410097;2410397;2410607;2410852;2411049;2411442;2411854	2410267;2410466;2410666;2410966;2411164;2411566;2412334	+;+;+;+;+;+;+	1138	1529	1654	1360	1195	2234	1646	2203	1803	2171	1561	1492	1367
mRNA:MD15G1034200	Chr15;Chr15;Chr15;Chr15;Chr15;Chr15	2413586;2414595;2415003;2415989;2416504;2417328	2414501;2414761;2415492;2416182;2416978;2417680	-;-;-;-;-;-	2595	1004	1551	642	1221	1198	1595	1087	1601	1176	1387	913	1543
mRNA:MD15G1034300	Chr15;Chr15	2420571;2423968	2423826;2424628	-;-	3917	983	2252	418	2031	796	3013	906	2369	1071	2178	1075	2737
mRNA:MD15G1034400	Chr15;Chr15;Chr15;Chr15;Chr15;Chr15;Chr15;Chr15	2429545;2430112;2431391;2431658;2431909;2432254;2432506;2432789	2430011;2430272;2431552;2431795;2432166;2432415;2432700;2433299	+;+;+;+;+;+;+;+	2054	630	630	147	485	532	613	486	808	681	642	465	608
mRNA:MD15G1034500	Chr15	2439144	2439890	+	747	889	1203	874	588	1950	649	1122	1213	1014	942	731	771
mRNA:MD15G1034600	Chr15;Chr15;Chr15;Chr15;Chr15	2443465;2444133;2444362;2444992;2447002	2444022;2444264;2444789;2445125;2447458	-;-;-;-;-	1709	100	207	72	130	108	205	70	229	165	315	89	193
mRNA:MD15G1034700	Chr15;Chr15;Chr15;Chr15;Chr15;Chr15;Chr15;Chr15	2450592;2451289;2452112;2452491;2452838;2453119;2453439;2454079	2451202;2451483;2452273;2452748;2452978;2453280;2453599;2454348	-;-;-;-;-;-;-;-	1960	0	0	0	2	0	2	2	0	0	2	0	0
mRNA:MD15G1034800	Chr15;Chr15;Chr15;Chr15;Chr15;Chr15	2465849;2467142;2467330;2467517;2467716;2467906	2466865;2467210;2467398;2467603;2467783;2468686	+;+;+;+;+;+	2091	5340	4503	7715	2943	10459	4037	7685	4629	6995	4063	4351	3839
mRNA:MD15G1034900	Chr15;Chr15;Chr15	2469229;2469605;2470279	2469511;2469916;2471405	+;+;+	1722	2608	2891	2823	2364	3859	3101	3709	3046	3437	2562	2349	2884
mRNA:MD15G1035000	Chr15;Chr15	2472316;2474056	2472890;2475056	+;+	1576	5535	6902	4305	5109	7321	6605	6939	8205	7224	6830	5349	5903
mRNA:MD15G1035100	Chr15;Chr15;Chr15;Chr15;Chr15;Chr15;Chr15;Chr15;Chr15;Chr15;Chr15;Chr15;Chr15;Chr15	2477618;2478753;2478967;2479271;2479490;2479657;2479795;2480093;2480318;2480523;2480734;2480909;2481072;2481339	2478188;2478850;2479143;2479371;2479565;2479716;2479979;2480189;2480404;2480581;2480825;2480986;2481232;2481905	+;+;+;+;+;+;+;+;+;+;+;+;+;+	2409	2768	4800	1026	4357	2499	5755	2779	5056	3290	5076	2646	6628
mRNA:MD15G1035200	Chr15;Chr15;Chr15;Chr15;Chr15;Chr15;Chr15	2482735;2483008;2485719;2485891;2486154;2486458;2492984	2482917;2485624;2485774;2486030;2486326;2486513;2493328	+;+;+;+;+;+;+	3570	69	143	16	156	79	185	84	205	95	146	121	199
mRNA:MD15G1035300	Chr15;Chr15;Chr15	2493330;2493531;2493797	2493445;2493691;2494091	+;+;+	572	14	21	2	12	10	13	2	13	11	12	17	11
mRNA:MD15G1035400	Chr15;Chr15;Chr15;Chr15	2496284;2496545;2498805;2498963	2496387;2497879;2498889;2499007	-;-;-;-	1569	18	28	13	37	4	66	18	46	26	48	20	42
mRNA:MD15G1035500	Chr15;Chr15	2500296;2501620	2500435;2501775	-;-	296	5	24	4	19	4	18	9	26	5	26	10	20
mRNA:MD15G1035600	Chr15;Chr15;Chr15	2502010;2502508;2504902	2502321;2504858;2505067	+;+;+	2829	55	63	53	64	101	65	47	85	60	43	38	64
mRNA:MD15G1035700	Chr15;Chr15;Chr15;Chr15	2505821;2506408;2506580;2507387	2506290;2506492;2506718;2507941	-;-;-;-	1249	495	604	385	460	584	557	681	591	711	540	441	512
mRNA:MD15G1035800	Chr15;Chr15;Chr15;Chr15;Chr15;Chr15;Chr15;Chr15;Chr15	2509528;2509903;2510561;2510767;2510920;2511210;2511388;2511532;2511839	2509784;2510493;2510648;2510829;2511089;2511285;2511447;2511657;2512003	+;+;+;+;+;+;+;+;+	1596	96	54	145	42	239	14	82	150	62	53	56	34
mRNA:MD15G1035900	Chr15;Chr15;Chr15;Chr15;Chr15;Chr15;Chr15;Chr15;Chr15;Chr15	2515652;2516168;2517176;2517658;2517806;2518334;2518564;2518706;2519004;2519306	2516049;2517058;2517263;2517720;2517969;2518409;2518623;2518831;2519162;2519958	+;+;+;+;+;+;+;+;+;+	2678	1301	1952	2005	1291	3253	1084	1720	1498	2059	1468	1195	1080
mRNA:MD15G1036000	Chr15;Chr15;Chr15;Chr15;Chr15;Chr15;Chr15;Chr15;Chr15;Chr15;Chr15;Chr15;Chr15;Chr15;Chr15;Chr15	2520533;2520773;2521253;2521618;2521944;2522213;2522556;2523558;2523791;2523985;2524202;2524629;2524826;2525083;2525312;2525574	2520684;2520888;2521516;2521715;2522106;2522323;2523470;2523710;2523890;2524079;2524450;2524700;2524924;2525214;2525482;2526485	+;+;+;+;+;+;+;+;+;+;+;+;+;+;+;+	3802	1116	1627	704	1347	1249	1622	1080	1813	1374	1536	1168	1576
mRNA:MD15G1036100	Chr15;Chr15;Chr15	2526487;2527058;2527788	2526872;2527579;2527905	-;-;-	1026	937	957	848	724	1011	1005	1226	945	1114	993	855	920
mRNA:MD15G1036200	Chr15;Chr15;Chr15;Chr15;Chr15	2534422;2534950;2535405;2535773;2536028	2534610;2535122;2535644;2535923;2536429	+;+;+;+;+	1155	4	4	16	10	8	4	4	0	7	6	2	22
mRNA:MD15G1036300	Chr15;Chr15;Chr15;Chr15;Chr15	2538902;2539612;2540022;2540283;2540554	2539515;2539926;2540093;2540354;2540728	-;-;-;-;-	1248	102	278	80	204	307	330	272	267	244	333	170	244
mRNA:MD15G1036400	Chr15;Chr15;Chr15	2541390;2542045;2542242	2541929;2542148;2542312	-;-;-	715	1250	1281	1175	965	1881	1267	1914	1503	1609	1294	1208	1188
mRNA:MD15G1036500	Chr15;Chr15	2548128;2548397	2548302;2549263	+;+	1042	536	782	399	284	1119	276	1074	830	811	674	536	330
ncRNA:MD15G1036600	Chr15	2562101	2562205	+	105	0	0	0	0	0	0	0	0	0	0	0	0
ncRNA:MD15G1036700	Chr15	2565356	2565474	-	119	0	0	0	0	0	0	0	0	0	0	0	0
mRNA:MD15G1036800	Chr15	2568281	2569315	+	1035	902	986	1184	714	2147	706	1619	1234	1144	1023	1005	741
mRNA:MD15G1036900	Chr15;Chr15;Chr15	2575537;2576338;2577098	2576022;2576625;2577531	-;-;-	1208	2033	2600	1786	1936	3104	2450	3206	2374	2879	2387	2073	2400
mRNA:MD15G1037000	Chr15;Chr15;Chr15	2578581;2579284;2579552	2579091;2579422;2580117	+;+;+	1216	31	70	17	32	28	69	41	69	58	42	23	94
mRNA:MD15G1037100	Chr15;Chr15;Chr15	2583590;2584440;2585064	2583978;2584768;2585793	+;+;+	1448	339	348	324	265	373	341	414	393	393	377	279	360
mRNA:MD15G1037200	Chr15	2587492	2588334	-	843	510	442	457	245	886	225	797	583	694	329	371	232
mRNA:MD15G1037300	Chr15;Chr15	2592053;2593675	2593572;2593919	+;+	1765	2574	769	6919	332	7934	234	5950	1220	4632	471	1006	507
mRNA:MD15G1037400	Chr15;Chr15;Chr15;Chr15;Chr15;Chr15;Chr15;Chr15	2599121;2599709;2599805;2600094;2600884;2601042;2601828;2602538	2599318;2599746;2599957;2600492;2600960;2601728;2602226;2602831	+;+;+;+;+;+;+;+	2245	2465	3655	1922	2886	3708	3511	2959	4238	3776	3372	2802	3300
mRNA:MD15G1037500	Chr15;Chr15;Chr15	2603568;2604908;2606398	2604062;2605414;2606883	-;-;-	1488	116	226	56	80	330	91	194	206	196	177	134	101
mRNA:MD15G1037600	Chr15;Chr15;Chr15	2617592;2619985;2622203	2617677;2620033;2622265	+;+;+	198	23	78	16	33	152	21	43	68	49	87	26	19
mRNA:MD15G1037700	Chr15;Chr15;Chr15;Chr15;Chr15;Chr15;Chr15;Chr15;Chr15;Chr15;Chr15;Chr15;Chr15;Chr15;Chr15;Chr15;Chr15;Chr15;Chr15;Chr15;Chr15;Chr15;Chr15;Chr15;Chr15;Chr15;Chr15;Chr15;Chr15;Chr15;Chr15;Chr15	2624797;2625410;2625594;2625927;2626768;2627442;2627622;2628479;2628860;2629075;2630228;2639500;2639673;2640780;2640980;2641135;2641416;2641806;2641990;2642378;2642568;2642908;2643099;2643387;2643613;2643807;2644429;2644870;2645123;2646044;2646821;2648018	2625305;2625483;2625720;2626302;2626898;2627518;2627683;2628550;2628965;2629231;2630425;2639581;2639782;2640902;2641046;2641304;2641554;2641909;2642132;2642477;2642618;2643015;2643311;2643523;2643708;2644051;2644590;2645024;2645260;2646193;2646857;2648107	-;-;-;-;-;-;-;-;-;-;-;-;-;-;-;-;-;-;-;-;-;-;-;-;-;-;-;-;-;-;-;-	4509	8799	12306	7525	10434	12723	13085	10164	12475	11842	11725	8974	12142
ncRNA:MD15G1037800	Chr15	2650022	2650096	-	75	0	0	0	0	0	0	0	0	0	0	0	0
mRNA:MD15G1037900	Chr15	2651026	2653830	-	2805	2141	1628	3276	1157	4240	1384	2891	1522	2675	1262	1664	1144
mRNA:MD15G1038000	Chr15;Chr15	2655828;2657233	2657096;2657507	-;-	1544	6794	6488	7672	4716	11653	6405	10347	6519	8051	6032	5949	5577
mRNA:MD15G1038100	Chr15;Chr15;Chr15;Chr15;Chr15	2660520;2660860;2661356;2662033;2662301	2660647;2661027;2661436;2662172;2662756	+;+;+;+;+	973	2722	2653	2580	1863	3967	2444	3935	2601	3242	2204	2308	2037
mRNA:MD15G1038200	Chr15;Chr15;Chr15;Chr15;Chr15;Chr15;Chr15;Chr15;Chr15;Chr15;Chr15	2663551;2663937;2664444;2664783;2665183;2665579;2665723;2665819;2666249;2666602;2667619	2663829;2664155;2664681;2664978;2665237;2665665;2665732;2666127;2666514;2667531;2667930	+;+;+;+;+;+;+;+;+;+;+	2901	263	244	194	196	309	448	187	281	270	190	161	160
mRNA:MD15G1038300	Chr15;Chr15	2672283;2673812	2673107;2674975	+;+	1989	607	900	94	823	439	1115	509	917	748	992	627	887
mRNA:MD15G1038400	Chr15;Chr15;Chr15;Chr15;Chr15;Chr15	2682912;2684275;2684494;2684814;2685039;2685266	2683626;2684404;2684543;2684954;2685179;2685708	-;-;-;-;-;-	1620	5228	4595	5685	3178	7398	4100	6227	4818	6182	4032	4201	3466
mRNA:MD15G1038500	Chr15;Chr15;Chr15;Chr15;Chr15;Chr15;Chr15	2689628;2691327;2691633;2691973;2692183;2692786;2692965	2690003;2691530;2691814;2692099;2692404;2692836;2693906	+;+;+;+;+;+;+	2104	4449	7187	3707	6266	5377	8407	4522	7861	5763	6740	4816	7239
ncRNA:MD15G1038600	Chr15	2732923	2733006	+	84	5	6	4	10	7	15	12	14	4	12	6	34
mRNA:MD15G1038700	Chr15;Chr15;Chr15	2733070;2733832;2737156	2733236;2734266;2737254	+;+;+	701	128	376	100	389	208	584	169	304	207	324	186	602
ncRNA:MD15G1038800	Chr15	2738749	2738834	+	86	0	0	0	0	0	0	0	0	0	0	0	0
mRNA:MD15G1038900	Chr15;Chr15;Chr15;Chr15	2739030;2739842;2739998;2740171	2739754;2739917;2740093;2740342	-;-;-;-	1069	532	763	530	707	814	948	814	718	878	812	564	1032
mRNA:MD15G1039000	Chr15;Chr15;Chr15;Chr15;Chr15;Chr15;Chr15	2740344;2740819;2741001;2741251;2741370;2741526;2741697	2740654;2740895;2741162;2741290;2741439;2741636;2741773	-;-;-;-;-;-;-	848	202	388	244	438	428	537	345	416	327	365	223	586
mRNA:MD15G1039100	Chr15;Chr15;Chr15;Chr15;Chr15;Chr15;Chr15;Chr15;Chr15	2741775;2742331;2742795;2742986;2743175;2743325;2743555;2743736;2744559	2742207;2742432;2742904;2743073;2743231;2743422;2743633;2743817;2744856	-;-;-;-;-;-;-;-;-	1347	247	415	250	445	435	500	292	474	451	483	294	708
ncRNA:MD15G1039200	Chr15	2751002	2751114	-	113	0	0	0	0	0	0	0	0	0	0	0	0
mRNA:MD15G1039300	Chr15	2754046	2756109	+	2064	4163	5984	3900	3940	6810	5270	5923	5980	5870	4601	4030	4302
ncRNA:MD15G1039400	Chr15;Chr15;Chr15;Chr15;Chr15	2759339;2760058;2760863;2761691;2761902	2759956;2760126;2760922;2761760;2762382	+;+;+;+;+	1298	8	9	0	6	2	6	7	5	4	2	0	6
mRNA:MD15G1039500	Chr15;Chr15;Chr15;Chr15	2783151;2783617;2784102;2784290	2783278;2783970;2784218;2784898	+;+;+;+	1208	970	555	1135	441	2548	386	1495	693	1429	486	990	334
mRNA:MD15G1039600	Chr15;Chr15;Chr15;Chr15	2798151;2798559;2798976;2799278	2798210;2798858;2799095;2799702	+;+;+;+	905	78	18	128	167	285	30	109	96	174	46	35	73
mRNA:MD15G1039700	Chr15;Chr15;Chr15;Chr15;Chr15;Chr15;Chr15;Chr15;Chr15;Chr15;Chr15;Chr15;Chr15;Chr15;Chr15;Chr15;Chr15;Chr15	2800906;2801243;2801883;2802039;2802371;2802580;2802850;2803134;2803305;2803453;2803885;2804072;2804452;2804973;2805188;2807589;2808109;2809572	2801142;2801618;2801949;2802107;2802487;2802651;2802944;2803215;2803355;2803533;2803926;2804170;2804523;2805102;2807472;2807810;2808809;2809821	-;-;-;-;-;-;-;-;-;-;-;-;-;-;-;-;-;-	5048	202	505	204	387	328	454	246	559	403	480	270	507
mRNA:MD15G1039800	Chr15;Chr15;Chr15;Chr15;Chr15	2814507;2814665;2814930;2815697;2816706	2814580;2814824;2814998;2815755;2816893	+;+;+;+;+	550	15	47	4	27	10	62	34	68	30	83	24	83
mRNA:MD15G1039900	Chr15;Chr15;Chr15	2823764;2824424;2824983	2824336;2824893;2825516	+;+;+	1577	80	80	59	56	105	84	93	122	99	99	99	96
mRNA:MD15G1040000	Chr15;Chr15;Chr15;Chr15;Chr15	2827870;2828510;2828681;2829552;2829781	2828201;2828596;2828824;2829644;2830251	+;+;+;+;+	1127	222	114	106	94	150	94	204	143	161	89	133	120
mRNA:MD15G1040100	Chr15;Chr15;Chr15;Chr15;Chr15;Chr15;Chr15;Chr15	2831010;2831466;2832312;2832756;2834057;2835059;2836118;2836875	2831198;2831963;2832524;2833651;2834348;2836009;2836389;2837692	+;+;+;+;+;+;+;+	4129	2521	4509	1387	3303	2627	4203	2569	4869	3128	4290	2922	3749
mRNA:MD15G1040200	Chr15;Chr15;Chr15;Chr15	2837832;2838493;2838669;2838859	2838259;2838594;2838713;2838939	-;-;-;-	656	260	411	182	355	295	430	300	362	374	380	307	329
mRNA:MD15G1040300	Chr15;Chr15;Chr15;Chr15;Chr15;Chr15	2838941;2839826;2840306;2840511;2840698;2840892	2839618;2839905;2840369;2840579;2840751;2840919	-;-;-;-;-;-	973	119	219	122	202	117	300	103	181	167	183	132	264
mRNA:MD15G1040400	Chr15;Chr15;Chr15;Chr15;Chr15;Chr15;Chr15	2841051;2842061;2842320;2842795;2843085;2843803;2844291	2841854;2842225;2842473;2842988;2843286;2844007;2844524	-;-;-;-;-;-;-	1958	1233	1392	1178	1163	1983	1640	1657	1801	1892	1437	1410	1362
mRNA:MD15G1040500	Chr15;Chr15	2847106;2847810	2847659;2848106	-;-	851	798	776	736	604	954	697	1160	806	1052	904	869	755
mRNA:MD15G1040600	Chr15;Chr15;Chr15	2848108;2849585;2850814	2849339;2849654;2851854	-;-;-	2343	2211	2361	1792	1737	2446	1906	2243	2601	2840	2123	2248	2247
mRNA:MD15G1040700	Chr15;Chr15;Chr15;Chr15;Chr15;Chr15;Chr15	2867609;2868539;2868784;2868993;2869188;2869404;2869792	2867919;2868703;2868893;2869101;2869300;2869557;2870949	+;+;+;+;+;+;+	2120	11000	11757	13773	8770	20827	11506	17111	14434	16300	11438	10762	11020
mRNA:MD15G1040800	Chr15	2872248	2872550	-	303	2	4	0	0	2	2	1	0	0	6	2	2
mRNA:MD15G1040900	Chr15;Chr15	2875152;2875536	2875426;2876153	+;+	893	208	756	32	606	115	606	200	900	343	871	326	797
mRNA:MD15G1041000	Chr15;Chr15;Chr15;Chr15;Chr15;Chr15;Chr15	2877873;2878235;2878391;2878791;2878936;2879830;2880451	2878139;2878291;2878462;2878830;2879033;2879981;2880765	-;-;-;-;-;-;-	1001	460	569	406	456	675	554	669	639	663	630	432	610
ncRNA:MD15G1041100	Chr15;Chr15	2883245;2883724	2883405;2883790	-;-	228	7	8	3	5	10	7	1	4	6	7	4	10
mRNA:MD15G1041200	Chr15;Chr15;Chr15;Chr15	2892629;2893430;2894730;2895242	2892789;2894490;2894850;2895332	+;+;+;+	1434	11	6	12	6	22	8	22	26	14	22	10	12
mRNA:MD15G1041300	Chr15;Chr15;Chr15;Chr15;Chr15;Chr15;Chr15;Chr15;Chr15;Chr15	2899150;2899645;2900711;2901080;2901839;2902073;2902793;2903467;2904189;2904822	2899436;2899784;2900723;2901161;2901852;2902107;2902969;2903557;2904307;2905048	-;-;-;-;-;-;-;-;-;-	1185	698	1276	557	1088	754	1404	882	1210	924	1047	653	1350
ncRNA:MD15G1041400	Chr15;Chr15;Chr15;Chr15	2905050;2905660;2906581;2906845	2905266;2905778;2906756;2907522	-;-;-;-	1190	347	688	291	750	474	839	338	632	477	698	415	928
mRNA:MD15G1041500	Chr15;Chr15	2908115;2908713	2908629;2908924	-;-	727	69	149	65	175	91	168	79	188	122	98	89	120
mRNA:MD15G1041600	Chr15;Chr15;Chr15	2911240;2913211;2914301	2911386;2913309;2914467	-;-;-	413	131	265	138	380	239	420	181	338	278	295	217	439
mRNA:MD15G1041700	Chr15;Chr15;Chr15;Chr15	2917388;2923573;2923846;2924319	2917514;2923647;2923928;2924520	+;+;+;+	487	25	21	14	31	40	26	26	37	18	10	12	26
mRNA:MD15G1041800	Chr15;Chr15;Chr15	2925728;2926341;2926961	2926251;2926411;2927834	-;-;-	1469	742	1031	558	819	998	1244	1006	1182	1075	1096	857	1125
mRNA:MD15G1041900	Chr15;Chr15;Chr15;Chr15;Chr15;Chr15;Chr15;Chr15;Chr15;Chr15;Chr15	2928357;2929168;2929377;2929601;2929938;2930284;2930732;2931156;2931472;2932185;2933000	2928988;2929222;2929429;2929683;2930061;2930409;2930885;2931264;2931535;2932307;2933287	-;-;-;-;-;-;-;-;-;-;-	1811	9929	15143	7027	10462	15624	13458	12772	14754	14066	13217	10245	12372
mRNA:MD15G1042000	Chr15;Chr15;Chr15;Chr15;Chr15;Chr15;Chr15;Chr15;Chr15;Chr15	2936454;2938464;2939590;2939946;2940391;2940641;2941012;2941367;2941621;2942445	2938022;2939468;2939829;2940296;2940478;2940738;2941170;2941468;2941692;2942819	-;-;-;-;-;-;-;-;-;-	4059	3546	4137	3946	2970	6027	3951	4861	4563	5037	3617	3570	3372
mRNA:MD15G1042100	Chr15;Chr15;Chr15;Chr15;Chr15;Chr15	2945092;2945756;2945962;2946387;2946605;2947456	2945516;2945832;2946023;2946505;2946772;2947874	+;+;+;+;+;+	1270	3684	6678	2188	6347	3586	9558	3720	7267	4657	7098	4280	7987
mRNA:MD15G1042200	Chr15;Chr15;Chr15;Chr15	2948522;2949574;2950446;2950801	2948878;2949667;2950566;2951261	+;+;+;+	1033	1040	1145	793	1002	1552	1360	1270	1297	1411	1340	1161	1348
mRNA:MD15G1042300	Chr15;Chr15;Chr15;Chr15;Chr15;Chr15;Chr15;Chr15;Chr15;Chr15;Chr15;Chr15;Chr15;Chr15;Chr15;Chr15;Chr15;Chr15	2951690;2952024;2952254;2952567;2953654;2953791;2954396;2954627;2955044;2955341;2955510;2955914;2956099;2956270;2956566;2956888;2957778;2958100	2951879;2952142;2952389;2952612;2953711;2953943;2954515;2954792;2955156;2955421;2955731;2955972;2956183;2956407;2956790;2957690;2957944;2958908	+;+;+;+;+;+;+;+;+;+;+;+;+;+;+;+;+;+	3690	6435	8949	5406	7303	8892	9054	6755	9246	8694	8383	6043	9139
mRNA:MD15G1042400	Chr15;Chr15;Chr15;Chr15;Chr15;Chr15;Chr15;Chr15;Chr15	2958929;2959690;2960214;2960434;2961293;2961542;2962283;2962517;2963514	2959600;2960030;2960364;2960774;2961440;2961882;2962433;2962873;2963697	-;-;-;-;-;-;-;-;-	2686	602	925	794	921	998	1126	864	1147	997	1070	829	1151
mRNA:MD15G1042500	Chr15	2965150	2967108	+	1959	102	38	41	48	79	92	74	54	84	66	50	54
mRNA:MD15G1042600	Chr15;Chr15;Chr15;Chr15;Chr15;Chr15;Chr15	2972509;2975549;2975698;2975961;2976479;2976692;2976855	2975436;2975614;2975869;2976376;2976565;2976768;2977383	+;+;+;+;+;+;+	4275	1975	3498	1873	3398	2730	4421	2165	3459	2794	3438	2204	4407
mRNA:MD15G1042700	Chr15;Chr15;Chr15	2978586;2979492;2980007	2979384;2979610;2980795	-;-;-	1707	285	316	186	233	358	327	307	362	353	248	256	335
mRNA:MD15G1042800	Chr15	2984660	2984962	-	303	12958	13909	8590	8873	16043	11840	16688	15083	15049	11577	10552	10755
mRNA:MD15G1042900	Chr15;Chr15;Chr15;Chr15;Chr15;Chr15	2986055;2987270;2987429;2987819;2988258;2988424	2986387;2987335;2987526;2987972;2988314;2988697	-;-;-;-;-;-	982	3512	4050	2925	3039	4742	3979	4987	3927	4627	3691	3268	3578
mRNA:MD15G1043000	Chr15;Chr15;Chr15;Chr15;Chr15;Chr15;Chr15;Chr15	2989235;2989665;2989957;2990416;2990644;2990796;2991202;2992112	2989504;2989800;2990074;2990523;2990714;2991010;2991594;2992442	-;-;-;-;-;-;-;-	1642	1264	2322	907	1756	1549	2277	1431	2313	1754	1975	1480	1965
mRNA:MD15G1043100	Chr15;Chr15;Chr15;Chr15;Chr15;Chr15;Chr15;Chr15	2993941;2994514;2994670;2994818;2995331;2995556;2996250;2996692	2994415;2994588;2994732;2995042;2995472;2995717;2996422;2997497	-;-;-;-;-;-;-;-	2121	1871	2703	1336	2360	2070	3317	2129	2882	2597	2894	2137	2762
mRNA:MD15G1043200	Chr15	3004087	3004632	-	546	866	957	991	672	2495	782	1587	1323	1603	983	984	651
mRNA:MD15G1043300	Chr15;Chr15;Chr15	3008726;3010495;3010767	3009001;3010644;3011082	+;+;+	742	403	280	655	273	1171	344	1002	364	658	301	398	248
mRNA:MD15G1043400	Chr15;Chr15;Chr15;Chr15	3011107;3011834;3012178;3012389	3011304;3011873;3012303;3012663	-;-;-;-	639	747	986	639	812	943	1159	936	973	1020	974	734	1070
mRNA:MD15G1043500	Chr15;Chr15;Chr15;Chr15;Chr15;Chr15;Chr15;Chr15;Chr15;Chr15;Chr15;Chr15;Chr15;Chr15;Chr15;Chr15;Chr15;Chr15;Chr15	3014049;3014733;3015089;3015198;3015435;3015584;3015781;3016411;3017168;3017566;3017767;3017963;3018632;3020335;3020545;3020781;3021024;3021325;3021680	3014650;3015015;3015117;3015299;3015503;3015643;3015894;3016459;3017277;3017658;3017859;3018100;3018718;3020377;3020669;3020924;3021076;3021424;3022055	+;+;+;+;+;+;+;+;+;+;+;+;+;+;+;+;+;+;+	2670	205	397	192	328	227	457	197	444	324	448	222	513
mRNA:MD15G1043600	Chr15;Chr15;Chr15	3022057;3023659;3023978	3023446;3023747;3024612	+;+;+	2114	14	34	22	32	22	52	40	32	24	44	36	41
ncRNA:MD15G1043700	Chr15	3025132	3025318	+	187	0	0	0	0	0	0	0	0	0	0	0	0
mRNA:MD15G1043800	Chr15;Chr15;Chr15;Chr15;Chr15;Chr15;Chr15;Chr15;Chr15	3027296;3027812;3028093;3028392;3028668;3028945;3029203;3029427;3029672	3027535;3027969;3028214;3028585;3028850;3029063;3029342;3029534;3030179	+;+;+;+;+;+;+;+;+	1772	807	1181	636	971	1103	1129	894	1118	1132	1122	813	1089
mRNA:MD15G1043900	Chr15	3032032	3034098	+	2067	192	125	126	99	178	159	194	160	183	159	109	122
mRNA:MD15G1044000	Chr15;Chr15	3039898;3042112	3040301;3043735	+;+	2028	13931	9705	8811	6480	14302	10038	19744	12067	16755	9988	12810	11142
mRNA:MD15G1044100	Chr15;Chr15	3044051;3044872	3044421;3046906	+;+	2406	1990	1302	68	1073	724	1144	1654	1455	2485	1429	1136	1512
ncRNA:MD15G1044200	Chr15	3046908	3047028	-	121	0	0	0	0	0	0	0	0	0	0	0	0
mRNA:MD15G1044300	Chr15;Chr15	3047030;3048175	3047796;3049852	+;+	2445	7043	8359	2542	8917	8224	8557	5394	13978	10615	11299	10864	7843
mRNA:MD15G1044400	Chr15;Chr15	3052096;3052569	3052312;3053514	-;-	1163	882	1092	364	888	749	998	1081	1509	1134	1120	1005	1102
mRNA:MD15G1044500	Chr15;Chr15	3059168;3059658	3059581;3059996	-;-	753	36	96	37	77	41	57	44	42	65	57	39	64
mRNA:MD15G1044600	Chr15;Chr15;Chr15;Chr15;Chr15;Chr15;Chr15	3059999;3060442;3060638;3061035;3061233;3061409;3061703	3060163;3060547;3060872;3061076;3061304;3061544;3061760	+;+;+;+;+;+;+	814	61	168	62	106	151	127	98	151	147	153	101	172
mRNA:MD15G1044700	Chr15;Chr15;Chr15;Chr15	3061762;3062144;3062838;3063538	3061863;3062228;3062995;3063675	+;+;+;+	483	60	124	47	98	74	110	104	140	109	89	87	144
mRNA:MD15G1044800	Chr15;Chr15	3063677;3063969	3063841;3064242	+;+	439	66	98	52	78	46	104	76	92	60	98	73	100
mRNA:MD15G1044900	Chr15;Chr15;Chr15;Chr15;Chr15;Chr15;Chr15;Chr15;Chr15	3066785;3067129;3068634;3069582;3069791;3070252;3070418;3070725;3071038	3066992;3067395;3068761;3069680;3069949;3070338;3070509;3070799;3071564	+;+;+;+;+;+;+;+;+	1642	4966	7085	4508	5331	6960	7581	6378	7691	6575	6729	4729	6746
mRNA:MD15G1045000	Chr15;Chr15	3077568;3078200	3078110;3079004	-;-	1348	7730	12217	4324	10696	7378	14443	8090	14216	9607	11648	8564	13783
mRNA:MD15G1045100	Chr15;Chr15	3088977;3089987	3089267;3090817	+;+	1122	1714	1899	1335	1578	1823	2024	2180	2104	1985	1945	1497	1794
mRNA:MD15G1045200	Chr15	3100637	3101044	+	408	0	0	0	0	0	0	0	0	0	0	0	0
mRNA:MD15G1045300	Chr15;Chr15;Chr15;Chr15;Chr15;Chr15;Chr15;Chr15	3121784;3121846;3122066;3122451;3122739;3123227;3123400;3123529	3121786;3121914;3122117;3122530;3122788;3123293;3123448;3123542	+;+;+;+;+;+;+;+	384	0	0	0	0	2	3	0	0	0	0	0	0
mRNA:MD15G1045400	Chr15;Chr15;Chr15;Chr15;Chr15	3125372;3125835;3126220;3126860;3127040	3125657;3125920;3126285;3126946;3127250	-;-;-;-;-	736	663	925	583	707	874	892	943	956	901	815	594	825
mRNA:MD15G1045500	Chr15;Chr15	3134437;3135378	3134540;3135602	+;+	329	0	6	4	4	0	2	2	4	2	0	3	11
mRNA:MD15G1045600	Chr15;Chr15;Chr15;Chr15;Chr15;Chr15;Chr15;Chr15;Chr15;Chr15	3137479;3138209;3138450;3138836;3138977;3139270;3139448;3139697;3139965;3140325	3137703;3138329;3138538;3138891;3139032;3139363;3139527;3139739;3140056;3140888	+;+;+;+;+;+;+;+;+;+	1420	1361	2818	1138	2203	1937	3027	1709	3099	2089	2587	1540	2995
mRNA:MD15G1045700	Chr15;Chr15;Chr15;Chr15;Chr15;Chr15	3141071;3141565;3142176;3142391;3142529;3142903	3141481;3141629;3142238;3142418;3142579;3143297	+;+;+;+;+;+	1013	260	381	249	262	364	326	418	502	433	375	235	413
mRNA:MD15G1045800	Chr15;Chr15	3143299;3143857	3143741;3144624	+;+	1211	96	78	87	30	86	57	95	91	74	62	74	77
mRNA:MD15G1045900	Chr15;Chr15;Chr15;Chr15;Chr15	3145821;3146227;3147674;3148076;3148691	3146103;3147578;3147986;3148482;3149206	+;+;+;+;+	2871	0	14	2	2	20	0	12	14	10	6	4	4
mRNA:MD15G1046000	Chr15;Chr15;Chr15;Chr15;Chr15	3159304;3160945;3162372;3162812;3163355	3159640;3162284;3162684;3163218;3163882	+;+;+;+;+	2925	100	36	68	44	249	20	158	34	88	16	82	38
mRNA:MD15G1046100	Chr15;Chr15;Chr15;Chr15;Chr15;Chr15;Chr15;Chr15;Chr15	3164468;3165810;3167328;3167554;3168278;3168416;3168626;3168831;3168993	3165413;3167005;3167395;3167927;3168327;3168535;3168733;3168881;3169209	-;-;-;-;-;-;-;-;-	3130	475	966	289	820	688	872	558	982	840	986	497	1210
mRNA:MD15G1046200	Chr15;Chr15;Chr15;Chr15;Chr15	3174460;3175113;3176523;3176975;3177602	3174736;3176449;3176835;3177381;3178245	+;+;+;+;+	2978	121	143	24	114	72	53	82	211	109	104	106	130
mRNA:MD15G1046300	Chr15	3178406	3179059	-	654	0	0	0	0	0	0	0	0	0	0	0	0
mRNA:MD15G1046400	Chr15;Chr15	3179243;3179982	3179825;3180013	+;+	615	5	18	2	15	6	9	6	26	7	8	17	16
mRNA:MD15G1046500	Chr15;Chr15;Chr15;Chr15;Chr15;Chr15;Chr15;Chr15;Chr15;Chr15;Chr15	3187188;3188296;3188573;3189472;3189673;3190173;3190393;3190784;3191145;3191304;3192582	3188198;3188475;3189379;3189575;3190075;3190303;3190693;3191011;3191201;3192165;3192778	-;-;-;-;-;-;-;-;-;-;-	4281	115	365	44	429	115	592	101	434	184	397	175	534
mRNA:MD15G1046600	Chr15;Chr15;Chr15;Chr15;Chr15;Chr15;Chr15;Chr15;Chr15;Chr15;Chr15	3209217;3210389;3210702;3210993;3211175;3211463;3212036;3212326;3212841;3213193;3213440	3209772;3210593;3210790;3211078;3211337;3211586;3212193;3212410;3213053;3213254;3214459	+;+;+;+;+;+;+;+;+;+;+	2761	1411	1988	1253	1419	2034	1689	1757	1955	1739	1852	1377	1869
mRNA:MD15G1046700	Chr15;Chr15	3216282;3217565	3216690;3219076	+;+	1921	204	293	168	182	308	250	287	363	270	279	167	313
mRNA:MD15G1046800	Chr15;Chr15;Chr15	3219650;3220411;3220942	3220241;3220826;3221330	+;+;+	1397	1804	1608	2143	1105	2862	1257	2697	1804	2225	1504	1558	1278
mRNA:MD15G1046900	Chr15	3224678	3225016	-	339	0	0	0	0	0	0	0	0	0	0	0	0
ncRNA:MD15G1047000	Chr15;Chr15;Chr15	3234474;3234535;3234683	3234494;3234591;3234967	+;+;+	363	37	69	37	106	53	111	75	67	69	64	41	132
mRNA:MD15G1047100	Chr15;Chr15	3240794;3243207	3241983;3243540	+;+	1524	0	2	0	0	0	0	0	0	0	0	0	0
mRNA:MD15G1047200	Chr15;Chr15	3243658;3244537	3244219;3244828	-;-	854	8	19	3	25	12	24	4	30	8	17	13	21
mRNA:MD15G1047300	Chr15;Chr15;Chr15;Chr15	3244830;3245004;3245713;3246343	3244886;3245183;3245806;3246825	-;-;-;-	814	2	0	0	0	0	2	0	4	0	2	0	0
mRNA:MD15G1047400	Chr15;Chr15;Chr15;Chr15;Chr15;Chr15;Chr15;Chr15;Chr15;Chr15	3254197;3255033;3255276;3255511;3255960;3256288;3256498;3256769;3257080;3257323	3254908;3255124;3255378;3255782;3256091;3256410;3256626;3256986;3257233;3257870	+;+;+;+;+;+;+;+;+;+	2483	355	621	344	583	524	767	485	874	549	686	454	649
mRNA:MD15G1047500	Chr15;Chr15;Chr15;Chr15;Chr15;Chr15;Chr15;Chr15;Chr15;Chr15;Chr15;Chr15;Chr15;Chr15;Chr15;Chr15;Chr15;Chr15;Chr15;Chr15;Chr15;Chr15;Chr15;Chr15;Chr15	3257872;3258356;3258877;3259498;3260314;3260785;3261368;3261668;3262471;3262643;3263281;3263972;3264311;3264682;3264934;3265203;3265706;3266211;3266466;3266721;3266954;3267136;3267772;3267989;3268292	3258219;3258467;3259111;3259824;3260583;3261261;3261577;3261894;3262565;3263172;3263552;3264222;3264529;3264842;3265126;3265308;3265835;3266363;3266597;3266785;3267020;3267270;3267885;3268178;3268466	-;-;-;-;-;-;-;-;-;-;-;-;-;-;-;-;-;-;-;-;-;-;-;-;-	5194	132	261	41	168	137	263	151	350	205	258	126	280
mRNA:MD15G1047600	Chr15	3269353	3272388	-	3036	245	184	180	151	260	305	313	212	257	219	241	195
mRNA:MD15G1047700	Chr15;Chr15;Chr15;Chr15;Chr15;Chr15	3273871;3275060;3275684;3275853;3276556;3278038	3274539;3275184;3275754;3276300;3277414;3278391	-;-;-;-;-;-	2526	8864	12420	9783	10212	14254	13456	12489	13357	12282	11857	9258	13488
mRNA:MD15G1047800	Chr15	3281589	3282005	+	417	88	140	82	93	130	125	113	113	109	97	56	168
mRNA:MD15G1047900	Chr15;Chr15;Chr15	3283858;3283968;3284154	3283874;3284072;3284217	-;-;-	186	0	0	0	0	0	1	0	0	0	0	0	0
mRNA:MD15G1048000	Chr15	3284715	3285173	+	459	6077	8514	4105	5753	6147	7510	8327	9234	6313	7418	4832	8527
mRNA:MD15G1048100	Chr15;Chr15;Chr15;Chr15;Chr15;Chr15;Chr15;Chr15;Chr15	3285673;3286471;3286698;3287052;3287204;3287887;3288187;3288460;3288866	3286318;3286541;3286841;3287108;3287305;3287981;3288356;3288491;3289131	-;-;-;-;-;-;-;-;-	1583	669	877	797	606	1118	717	757	722	919	661	548	654
mRNA:MD15G1048200	Chr15;Chr15;Chr15	3302660;3303223;3303445	3303065;3303288;3303518	-;-;-	546	16	10	0	19	0	16	10	5	6	22	3	8
mRNA:MD15G1048300	Chr15;Chr15;Chr15;Chr15;Chr15;Chr15;Chr15	3303520;3303676;3303855;3304456;3304754;3305279;3305411	3303588;3303761;3303957;3304538;3304897;3305345;3305593	-;-;-;-;-;-;-	735	0	18	2	12	8	10	3	9	12	6	2	12
ncRNA:MD15G1048400	Chr15	3307651	3307767	+	117	0	0	0	0	0	0	0	0	0	0	0	0
mRNA:MD15G1048500	Chr15;Chr15;Chr15;Chr15;Chr15	3307912;3308460;3308803;3309031;3309437	3308370;3308583;3308942;3309166;3309857	-;-;-;-;-	1280	144	251	358	123	385	97	366	241	389	139	103	130
mRNA:MD15G1048600	Chr15;Chr15;Chr15;Chr15	3314297;3315923;3316125;3316331	3315177;3316021;3316192;3316594	+;+;+;+	1312	477	947	540	798	826	949	612	1085	832	874	502	891
ncRNA:MD15G1048700	Chr15	3317780	3317887	-	108	0	0	0	0	0	0	0	0	0	0	0	0
mRNA:MD15G1048800	Chr15;Chr15;Chr15;Chr15;Chr15;Chr15;Chr15;Chr15;Chr15;Chr15;Chr15;Chr15;Chr15;Chr15	3319844;3320689;3320939;3321340;3321456;3321714;3321977;3322230;3322493;3322846;3323105;3323316;3323462;3323689	3320196;3320825;3321011;3321377;3321545;3321785;3322084;3322331;3322548;3322980;3323198;3323375;3323541;3324162	+;+;+;+;+;+;+;+;+;+;+;+;+;+	1872	1900	1398	3361	686	3821	887	2740	1331	2580	1159	1219	877
mRNA:MD15G1048900	Chr15;Chr15;Chr15;Chr15;Chr15;Chr15;Chr15;Chr15;Chr15;Chr15;Chr15	3326060;3326841;3327523;3327833;3328009;3328349;3328908;3329025;3329186;3329436;3329631	3326293;3327415;3327730;3327908;3328111;3328417;3328944;3329099;3329237;3329480;3330100	+;+;+;+;+;+;+;+;+;+;+	1944	760	391	1069	236	1398	322	958	370	802	419	415	288
mRNA:MD15G1049000	Chr15;Chr15;Chr15;Chr15;Chr15;Chr15	3331387;3331864;3332179;3332460;3332639;3333109	3331678;3332073;3332379;3332537;3332788;3333871	+;+;+;+;+;+	1694	2	0	0	0	10	0	0	0	0	0	0	0
mRNA:MD15G1049100	Chr15;Chr15	3336626;3337282	3337174;3337950	+;+	1218	2597	2076	3493	1978	5351	2692	3627	1490	3803	1531	1731	1716
mRNA:MD15G1049200	Chr15;Chr15;Chr15;Chr15;Chr15;Chr15;Chr15;Chr15;Chr15;Chr15;Chr15;Chr15;Chr15;Chr15;Chr15;Chr15;Chr15;Chr15;Chr15;Chr15;Chr15;Chr15;Chr15;Chr15;Chr15;Chr15;Chr15;Chr15;Chr15;Chr15;Chr15;Chr15;Chr15;Chr15;Chr15;Chr15;Chr15;Chr15;Chr15	3338036;3338579;3338744;3338941;3339083;3339225;3339419;3339697;3340474;3340850;3341245;3341584;3341768;3341977;3342251;3342701;3343386;3343570;3343970;3344289;3344552;3344913;3345448;3346201;3346458;3346676;3347159;3347348;3347803;3348000;3348284;3348424;3348733;3349142;3349798;3350181;3350470;3351303;3351554	3338458;3338661;3338824;3338997;3339139;3339324;3339489;3339822;3340650;3340993;3341415;3341679;3341815;3342088;3342390;3342922;3343484;3343689;3344175;3344466;3344612;3345022;3345579;3346374;3346584;3346713;3347260;3347405;3347904;3348146;3348380;3348628;3348882;3349298;3349856;3350343;3350615;3351449;3351673	-;-;-;-;-;-;-;-;-;-;-;-;-;-;-;-;-;-;-;-;-;-;-;-;-;-;-;-;-;-;-;-;-;-;-;-;-;-;-	5006	427	959	243	789	376	1168	296	1002	660	1028	494	1421
mRNA:MD15G1049300	Chr15;Chr15;Chr15;Chr15;Chr15;Chr15;Chr15;Chr15;Chr15;Chr15;Chr15;Chr15;Chr15;Chr15;Chr15;Chr15;Chr15;Chr15;Chr15;Chr15;Chr15;Chr15;Chr15;Chr15;Chr15;Chr15;Chr15	3354019;3354755;3355220;3355660;3355938;3356104;3356281;3356477;3356659;3356811;3356958;3357187;3357338;3357494;3357708;3357984;3358164;3358340;3358505;3358684;3358888;3359051;3359209;3359371;3359571;3359775;3360686	3354664;3355125;3355567;3355788;3356011;3356175;3356349;3356548;3356730;3356882;3357029;3357258;3357409;3357565;3357779;3358055;3358235;3358408;3358576;3358755;3358959;3359122;3359280;3359442;3359642;3359913;3361307	-;-;-;-;-;-;-;-;-;-;-;-;-;-;-;-;-;-;-;-;-;-;-;-;-;-;-	3763	2120	4908	900	4261	2261	4914	2472	4875	3732	5896	3121	6348
mRNA:MD15G1049400	Chr15;Chr15;Chr15;Chr15;Chr15;Chr15;Chr15;Chr15;Chr15;Chr15;Chr15;Chr15;Chr15;Chr15;Chr15;Chr15;Chr15	3379678;3380127;3380359;3380748;3381038;3381635;3381914;3382458;3382787;3383076;3383237;3383472;3383777;3384100;3384282;3384526;3384703	3379981;3380277;3380490;3380922;3381489;3381714;3381980;3382563;3382896;3383144;3383347;3383636;3383863;3384153;3384379;3384603;3385456	-;-;-;-;-;-;-;-;-;-;-;-;-;-;-;-;-	2993	2918	3256	4422	3079	5078	4274	2846	3609	3705	3218	2726	3709
mRNA:MD15G1049500	Chr15;Chr15;Chr15	3386162;3387040;3387433	3386602;3387239;3388095	+;+;+	1304	1579	1801	942	2204	1084	3248	1643	2548	2120	2255	2196	2579
mRNA:MD15G1049600	Chr15	3388870	3389223	+	354	78	65	96	46	110	78	76	92	57	70	69	101
mRNA:MD15G1049700	Chr15;Chr15	3389543;3391446	3390400;3391623	-;-	1036	226	371	166	330	302	401	465	484	299	552	211	396
mRNA:MD15G1049800	Chr15;Chr15;Chr15;Chr15;Chr15;Chr15;Chr15	3393376;3393727;3394742;3394903;3395100;3395284;3395462	3393620;3393763;3394812;3394997;3395167;3395391;3395831	+;+;+;+;+;+;+	994	1783	2553	1047	2750	1235	3879	1466	2825	1919	2783	1926	3359
mRNA:MD15G1049900	Chr15;Chr15;Chr15;Chr15;Chr15;Chr15;Chr15;Chr15;Chr15;Chr15;Chr15;Chr15;Chr15;Chr15;Chr15;Chr15;Chr15	3395833;3396328;3396662;3396822;3397464;3397767;3398104;3398636;3398896;3399119;3399295;3399490;3399840;3400127;3400695;3400937;3401561	3396245;3396414;3396725;3397270;3397662;3397927;3398256;3398806;3398995;3399207;3399393;3399760;3400037;3400226;3400827;3401198;3402372	-;-;-;-;-;-;-;-;-;-;-;-;-;-;-;-;-	3761	3265	4671	3761	3635	5229	5156	4294	4987	4571	4431	3356	4434
ncRNA:MD15G1050000	Chr15	3404375	3404479	-	105	0	0	0	0	0	0	0	0	0	0	0	0
mRNA:MD15G1050100	Chr15;Chr15;Chr15;Chr15	3409249;3411241;3412461;3412857	3409866;3411503;3412742;3413715	-;-;-;-	2022	3305	1788	8885	1052	8585	1263	9092	2250	7726	1262	2904	1324
ncRNA:MD15G1050200	Chr15	3423744	3423868	-	125	0	0	0	0	0	0	0	0	0	0	0	0
mRNA:MD15G1050300	Chr15;Chr15;Chr15	3434670;3435001;3435325	3434907;3435130;3435870	+;+;+	914	173	233	56	175	185	215	252	206	308	194	166	336
mRNA:MD15G1050400	Chr15;Chr15;Chr15;Chr15;Chr15	3436991;3437556;3438271;3438676;3439235	3437416;3437940;3438512;3438896;3439517	-;-;-;-;-	1557	4	4	67	0	62	0	60	0	12	0	8	0
mRNA:MD15G1050500	Chr15;Chr15	3444510;3446115	3445063;3446397	-;-	837	0	1	0	0	0	0	0	0	0	0	0	0
mRNA:MD15G1050600	Chr15;Chr15;Chr15;Chr15;Chr15	3449311;3449868;3450571;3450981;3451501	3449736;3450288;3450812;3451201;3451783	-;-;-;-;-	1593	0	0	0	0	6	0	0	0	2	0	0	0
mRNA:MD15G1050700	Chr15;Chr15;Chr15;Chr15;Chr15	3459356;3459950;3460451;3460839;3461475	3459781;3460316;3460695;3461059;3461853	-;-;-;-;-	1638	316	297	627	120	492	215	663	376	216	211	184	184
mRNA:MD15G1050800	Chr15;Chr15	3467319;3468041	3467923;3469513	+;+	2078	568	479	249	615	316	868	436	469	641	532	541	717
mRNA:MD15G1050900	Chr15;Chr15;Chr15;Chr15	3470384;3470468;3470677;3473210	3470387;3470597;3470768;3473388	-;-;-;-	405	0	0	0	0	0	0	0	0	0	0	0	0
mRNA:MD15G1051000	Chr15;Chr15;Chr15	3473780;3474703;3475681	3474484;3474832;3475855	-;-;-	1010	309	346	298	377	187	512	193	371	335	270	271	447
mRNA:MD15G1051100	Chr15;Chr15	3480335;3480970	3480508;3480987	-;-	192	0	0	0	0	2	0	0	0	0	0	0	0
ncRNA:MD15G1051200	Chr15;Chr15;Chr15	3481086;3483216;3486832	3481565;3483260;3487037	+;+;+	731	4	2	0	0	10	7	2	0	3	0	2	3
ncRNA:MD15G1051300	Chr15	3534188	3534301	+	114	0	0	0	0	0	0	0	0	0	0	0	0
mRNA:MD15G1051400	Chr15;Chr15;Chr15	3536821;3537105;3537354	3536998;3537234;3537781	+;+;+	736	131	1115	38	503	95	534	158	1522	177	674	147	417
mRNA:MD15G1051500	Chr15;Chr15;Chr15;Chr15;Chr15;Chr15;Chr15;Chr15;Chr15;Chr15;Chr15;Chr15;Chr15;Chr15	3552717;3553292;3553509;3553701;3553976;3554155;3554322;3554587;3554836;3555130;3555321;3555492;3555815;3556143	3553030;3553376;3553578;3553843;3554046;3554233;3554452;3554757;3555033;3555170;3555411;3555690;3555946;3557404	+;+;+;+;+;+;+;+;+;+;+;+;+;+	2987	669	1190	757	1049	1123	1316	1000	1367	1150	1201	801	1224
mRNA:MD15G1051600	Chr15;Chr15;Chr15;Chr15;Chr15	3557520;3558414;3558774;3559012;3559266	3558006;3558557;3558863;3559073;3559648	-;-;-;-;-	1166	593	850	206	1158	229	1786	410	1257	594	1009	644	1367
ncRNA:MD15G1051700	Chr15	3560027	3560100	+	74	0	0	0	0	0	0	0	0	0	0	0	0
mRNA:MD15G1051800	Chr15;Chr15;Chr15;Chr15;Chr15;Chr15;Chr15;Chr15;Chr15;Chr15;Chr15	3560185;3560608;3560753;3561076;3561277;3561643;3561819;3562225;3562578;3562894;3563051	3560523;3560639;3560842;3561170;3561481;3561712;3561897;3562355;3562669;3562982;3563544	+;+;+;+;+;+;+;+;+;+;+	1716	900	1257	713	1035	1218	1344	869	1421	1153	1151	923	1359
mRNA:MD15G1051900	Chr15;Chr15;Chr15;Chr15;Chr15;Chr15	3565168;3565401;3565674;3566369;3566520;3566768	3565289;3565548;3565845;3566423;3566651;3567267	+;+;+;+;+;+	1129	13924	12727	14125	8966	19209	11738	20133	13558	17616	11269	11656	11616
mRNA:MD15G1052000	Chr15;Chr15;Chr15;Chr15;Chr15;Chr15;Chr15;Chr15;Chr15;Chr15	3573396;3573829;3574014;3574820;3575033;3575210;3575454;3575743;3575897;3576245	3573655;3573895;3574108;3574922;3575121;3575366;3575529;3575801;3576033;3577268	+;+;+;+;+;+;+;+;+;+	2067	1273	1593	1095	1099	1262	1207	1658	1788	1716	1739	1339	1493
mRNA:MD15G1052100	Chr15;Chr15;Chr15;Chr15;Chr15;Chr15	3577319;3578184;3578460;3579132;3579339;3581324	3577939;3578386;3578753;3579252;3580809;3581665	-;-;-;-;-;-	3052	6672	8200	6146	6343	11158	7716	7476	11992	9160	9441	7674	6644
mRNA:MD15G1052200	Chr15;Chr15;Chr15;Chr15	3584810;3585233;3585479;3586203	3584989;3585375;3585989;3586448	-;-;-;-	1080	0	0	0	0	0	0	0	0	0	0	0	0
mRNA:MD15G1052300	Chr15	3592170	3593528	-	1359	182	198	105	196	181	267	201	237	264	232	142	189
mRNA:MD15G1052400	Chr15;Chr15;Chr15;Chr15;Chr15;Chr15;Chr15;Chr15;Chr15;Chr15	3600783;3601289;3601628;3601918;3602058;3602532;3602734;3603061;3603548;3603735	3601160;3601371;3601708;3601933;3602136;3602606;3602827;3603285;3603664;3603856	-;-;-;-;-;-;-;-;-;-	1270	534	851	515	768	797	940	784	801	810	837	573	894
mRNA:MD15G1052500	Chr15;Chr15;Chr15;Chr15;Chr15;Chr15;Chr15;Chr15;Chr15;Chr15	3604050;3604522;3604778;3605066;3605207;3605577;3605780;3606120;3606733;3606922	3604393;3604604;3604858;3605081;3605285;3605651;3605873;3606344;3606849;3607043	-;-;-;-;-;-;-;-;-;-	1236	1288	1846	856	1682	1625	2068	1406	2688	1748	2103	1315	1857
mRNA:MD15G1052600	Chr15;Chr15;Chr15;Chr15;Chr15;Chr15	3608515;3609072;3609283;3609577;3609787;3610027	3608962;3609183;3609481;3609668;3609934;3610155	+;+;+;+;+;+	1128	0	0	0	0	0	0	0	0	0	0	0	0
mRNA:MD15G1052700	Chr15;Chr15	3610628;3611383	3611042;3611648	+;+	681	0	0	0	0	0	0	0	0	0	0	0	0
mRNA:MD15G1052800	Chr15	3620154	3621903	+	1750	353	445	270	303	412	357	327	493	407	394	346	393
mRNA:MD15G1052900	Chr15;Chr15;Chr15;Chr15;Chr15	3622986;3623392;3624170;3625172;3625564	3623287;3623424;3624398;3625304;3626237	+;+;+;+;+	1371	3172	4938	2202	4214	3226	5939	3420	4536	3644	4736	2946	5771
mRNA:MD15G1053000	Chr15	3627755	3629835	-	2081	1546	2602	754	2221	1539	3235	1401	2788	2037	2569	1739	2373
mRNA:MD15G1053100	Chr15;Chr15	3631857;3632537	3632300;3632650	-;-	558	0	0	0	0	0	0	0	0	0	0	0	0
mRNA:MD15G1053200	Chr15;Chr15	3648016;3651050	3649260;3651766	-;-	1962	0	0	0	0	0	0	0	0	0	0	0	0
mRNA:MD15G1053300	Chr15;Chr15	3651843;3654263	3653902;3655040	-;-	2838	0	0	0	0	0	0	0	0	0	0	0	0
mRNA:MD15G1053400	Chr15;Chr15	3656702;3657845	3657336;3658845	+;+	1636	2278	1661	2536	1025	3531	1275	2620	1711	2463	1444	1567	1153
mRNA:MD15G1053500	Chr15	3658892	3659347	+	456	0	0	2	0	0	0	0	0	0	0	0	0
mRNA:MD15G1053600	Chr15;Chr15	3662890;3663159	3663093;3663356	+;+	402	0	0	0	0	0	0	0	0	0	0	0	0
mRNA:MD15G1053700	Chr15;Chr15;Chr15;Chr15;Chr15;Chr15;Chr15	3670346;3670810;3671123;3671566;3671996;3672746;3673574	3670701;3670851;3671156;3671676;3672079;3672804;3673855	+;+;+;+;+;+;+	968	0	0	0	0	0	0	0	0	0	0	0	0
mRNA:MD15G1053800	Chr15;Chr15	3675367;3675999	3675944;3676018	+;+	598	737	637	808	760	982	2509	534	407	541	332	124	332
mRNA:MD15G1053900	Chr15;Chr15;Chr15;Chr15;Chr15;Chr15;Chr15;Chr15;Chr15;Chr15;Chr15;Chr15;Chr15	3676214;3676752;3677119;3677429;3677633;3677908;3678183;3678385;3678775;3679049;3679436;3679570;3679737	3676667;3676913;3677202;3677516;3677694;3678052;3678236;3678483;3678860;3679187;3679486;3679628;3680025	-;-;-;-;-;-;-;-;-;-;-;-;-	1772	1285	1535	1701	999	2440	1399	2075	1464	1925	1353	1410	1403
mRNA:MD15G1054000	Chr15;Chr15;Chr15	3683177;3683657;3684047	3683527;3683801;3684465	+;+;+	915	188	216	45	247	186	107	112	206	248	253	175	191
mRNA:MD15G1054100	Chr15;Chr15	3684740;3686101	3686010;3688758	-;-	3929	894	1099	760	841	1150	1023	958	1315	1115	1091	841	996
ncRNA:MD15G1054200	Chr15;Chr15;Chr15;Chr15	3697518;3698173;3698849;3698991	3697628;3698236;3698881;3699095	+;+;+;+	313	2	32	6	12	2	3	4	16	4	14	11	18
mRNA:MD15G1054300	Chr15;Chr15;Chr15;Chr15;Chr15;Chr15;Chr15;Chr15	3699925;3700276;3700882;3701185;3701368;3701569;3701769;3701913	3700158;3700384;3701106;3701284;3701478;3701652;3701827;3702433	+;+;+;+;+;+;+;+	1443	1693	3116	855	2784	2042	3540	2278	2972	2347	3177	2203	2835
mRNA:MD15G1054400	Chr15;Chr15;Chr15;Chr15;Chr15;Chr15;Chr15;Chr15;Chr15;Chr15;Chr15;Chr15;Chr15;Chr15;Chr15;Chr15;Chr15;Chr15;Chr15	3708654;3709263;3709518;3709911;3710196;3710449;3710720;3710905;3711237;3711464;3711748;3712137;3712349;3712577;3712841;3713038;3713216;3713417;3713618	3708956;3709408;3709620;3710100;3710289;3710602;3710824;3711021;3711350;3711646;3712060;3712258;3712446;3712754;3712955;3713105;3713290;3713494;3714059	+;+;+;+;+;+;+;+;+;+;+;+;+;+;+;+;+;+;+	2998	9501	11890	11009	8483	15230	9848	12398	12571	13403	10465	9873	9515
mRNA:MD15G1054500	Chr15;Chr15;Chr15;Chr15	3714347;3715349;3715562;3715996	3715070;3715454;3715879;3717523	-;-;-;-	2676	2406	4038	1944	3215	3051	4520	3160	4412	3664	4168	2879	4044
mRNA:MD15G1054600	Chr15;Chr15;Chr15	3720839;3721307;3721533	3721195;3721446;3722149	-;-;-	1114	147	173	102	133	147	168	116	160	162	128	116	184
mRNA:MD15G1054700	Chr15	3722151	3722905	-	755	75	127	49	86	122	102	59	93	100	102	84	103
mRNA:MD15G1054800	Chr15	3722907	3724155	-	1249	177	238	107	191	184	261	202	192	159	155	166	246
mRNA:MD15G1054900	Chr15;Chr15;Chr15	3725675;3726043;3727153	3725857;3726182;3727356	+;+;+	527	63	114	39	97	62	148	55	67	95	106	69	74
mRNA:MD15G1055000	Chr15;Chr15;Chr15;Chr15;Chr15;Chr15;Chr15;Chr15;Chr15;Chr15;Chr15;Chr15	3727362;3728192;3728892;3729191;3729388;3729643;3729813;3729994;3730357;3730704;3730950;3731962	3728065;3728276;3728933;3729304;3729519;3729727;3729892;3730237;3730598;3730787;3731124;3732241	-;-;-;-;-;-;-;-;-;-;-;-	2267	1187	2323	578	1599	1169	2025	1384	2561	1677	2377	1244	2077
mRNA:MD15G1055100	Chr15;Chr15;Chr15;Chr15;Chr15;Chr15	3734139;3734746;3735224;3735640;3735897;3736241	3734480;3734870;3735521;3735701;3735978;3736483	+;+;+;+;+;+	1152	263	550	262	448	387	623	411	678	450	490	298	532
mRNA:MD15G1055200	Chr15	3737253	3737790	-	538	2178	757	3388	345	3922	439	4313	951	3170	476	1481	465
ncRNA:MD15G1055300	Chr15	3737980	3738709	-	730	1751	534	2854	369	3145	394	3200	780	2545	434	1372	412
mRNA:MD15G1055400	Chr15;Chr15;Chr15;Chr15;Chr15;Chr15;Chr15;Chr15;Chr15;Chr15	3743782;3744456;3744819;3745098;3745281;3745689;3746006;3746220;3746416;3746797	3744294;3744596;3745014;3745137;3745506;3745830;3746112;3746321;3746594;3747204	-;-;-;-;-;-;-;-;-;-	2054	2067	3023	1686	2500	2517	3437	2713	3272	2802	2900	2076	2905
mRNA:MD15G1055500	Chr15;Chr15;Chr15;Chr15;Chr15;Chr15;Chr15;Chr15	3748519;3748950;3749115;3749320;3749738;3750140;3750786;3751739	3748857;3749022;3749236;3749532;3750017;3750667;3751565;3752095	+;+;+;+;+;+;+;+	2692	2	0	0	0	0	0	0	0	0	0	0	0
mRNA:MD15G1055600	Chr15;Chr15;Chr15;Chr15;Chr15;Chr15;Chr15;Chr15;Chr15;Chr15;Chr15;Chr15	3754632;3755020;3755272;3755720;3755917;3756119;3756321;3757052;3757210;3757368;3757907;3758185	3754920;3755175;3755420;3755797;3756010;3756193;3756617;3757119;3757264;3757506;3758091;3758691	+;+;+;+;+;+;+;+;+;+;+;+	2092	2459	2976	2346	2532	3788	3053	3074	3145	3432	2694	2245	2997
mRNA:MD15G1055700	Chr15;Chr15;Chr15;Chr15;Chr15;Chr15;Chr15	3758982;3759489;3759740;3759910;3760313;3760828;3760979	3759385;3759550;3759790;3759936;3760416;3760879;3761230	+;+;+;+;+;+;+	952	103	237	82	304	196	333	136	281	182	222	153	413
mRNA:MD15G1055800	Chr15;Chr15;Chr15;Chr15	3761233;3761464;3761615;3761934	3761421;3761473;3761814;3762834	+;+;+;+	1300	301	650	276	651	476	729	454	603	614	554	364	968
ncRNA:MD15G1055900	Chr15	3764503	3764589	-	87	1	1	0	11	3	10	0	9	5	6	0	2
mRNA:MD15G1056000	Chr15;Chr15;Chr15;Chr15;Chr15	3773823;3773986;3774159;3774536;3775047	3773849;3774040;3774413;3774641;3775225	+;+;+;+;+	622	11	12	4	24	21	36	18	33	37	42	12	14
ncRNA:MD15G1056100	Chr15;Chr15;Chr15	3779285;3779345;3779968	3779295;3779445;3780232	+;+;+	377	10	22	4	23	32	48	29	9	16	22	17	13
ncRNA:MD15G1056200	Chr15	3782846	3782932	-	87	4	5	4	6	6	11	6	8	3	3	4	12
mRNA:MD15G1056300	Chr15;Chr15;Chr15	3797937;3798333;3798878	3798206;3798439;3799061	+;+;+	561	0	16	0	7	2	10	2	7	14	4	6	5
mRNA:MD15G1056400	Chr15;Chr15	3799063;3799462	3799298;3799584	+;+	359	2	5	4	8	8	0	1	8	2	6	0	3
mRNA:MD15G1056500	Chr15	3799749	3800096	+	348	1	3	0	8	2	0	0	15	4	12	0	2
mRNA:MD15G1056600	Chr15	3801987	3802443	+	457	3685	3636	4890	2709	6950	3674	5799	3536	5264	2987	3298	2997
mRNA:MD15G1056700	Chr15;Chr15;Chr15;Chr15;Chr15;Chr15;Chr15;Chr15;Chr15	3807750;3808267;3808519;3808767;3808953;3809095;3809426;3809682;3810133	3808065;3808365;3808648;3808855;3809009;3809153;3809546;3809830;3810673	+;+;+;+;+;+;+;+;+	1561	924	1108	626	836	1158	1023	1215	1119	1175	966	774	1042
mRNA:MD15G1056800	Chr15;Chr15;Chr15;Chr15;Chr15;Chr15;Chr15;Chr15	3811960;3812510;3812738;3812889;3813265;3813431;3814095;3814390	3812381;3812653;3812808;3812988;3813295;3813528;3814270;3814450	-;-;-;-;-;-;-;-	1103	1991	1424	2293	891	2918	984	2751	1428	2678	1255	1456	1338
mRNA:MD15G1056900	Chr15	3822811	3823575	+	765	0	0	0	0	0	0	0	0	0	0	0	0
mRNA:MD15G1057000	Chr15;Chr15;Chr15;Chr15;Chr15;Chr15;Chr15	3825787;3826942;3827126;3827441;3827697;3828035;3828369	3826758;3827024;3827333;3827573;3827881;3828163;3828691	+;+;+;+;+;+;+	2033	1674	2368	2240	1848	3043	2269	2221	2081	2678	1835	1679	1985
mRNA:MD15G1057100	Chr15;Chr15;Chr15	3829730;3830734;3831079	3830648;3830973;3831766	+;+;+	1847	132	220	108	178	178	256	188	266	220	131	172	222
mRNA:MD15G1057200	Chr15;Chr15;Chr15;Chr15;Chr15;Chr15;Chr15	3833976;3834163;3835018;3835218;3835526;3835703;3835917	3834061;3834906;3835132;3835253;3835614;3835817;3836567	+;+;+;+;+;+;+	1836	567	593	499	517	916	646	751	654	796	688	497	566
mRNA:MD15G1057300	Chr15;Chr15;Chr15;Chr15;Chr15;Chr15;Chr15;Chr15;Chr15	3840989;3841339;3841888;3842202;3842758;3842992;3843283;3843787;3844115	3841037;3841699;3842002;3842267;3842846;3843079;3843513;3843888;3844576	+;+;+;+;+;+;+;+;+	1563	187	383	70	392	340	512	332	542	278	401	220	494
mRNA:MD15G1057400	Chr15;Chr15;Chr15;Chr15;Chr15	3848301;3848703;3849256;3849616;3849851	3848606;3848948;3849483;3849729;3850776	+;+;+;+;+	1820	94	250	24	216	93	284	137	271	209	353	135	389
mRNA:MD15G1057500	Chr15;Chr15;Chr15;Chr15;Chr15	3850899;3851371;3851498;3852527;3853241	3851250;3851454;3852338;3852679;3853453	-;-;-;-;-	1643	16	259	0	106	4	193	24	300	26	301	12	239
mRNA:MD15G1057600	Chr15;Chr15;Chr15;Chr15;Chr15	3859951;3860730;3860997;3862818;3863372	3860580;3860825;3861771;3862970;3863730	-;-;-;-;-	2013	326	583	312	332	632	511	486	681	644	426	303	293
mRNA:MD15G1057700	Chr15;Chr15;Chr15	3865294;3865834;3867075	3865733;3866754;3867564	-;-;-	1851	9178	11970	16336	19577	16323	42217	1824	2995	2585	3117	3064	8363
mRNA:MD15G1057800	Chr15;Chr15	3877106;3877691	3877543;3878166	+;+	914	28	99	8	87	29	72	33	194	50	122	28	79
mRNA:MD15G1057900	Chr15;Chr15;Chr15	3882463;3885433;3886024	3883359;3885793;3886258	-;-;-	1493	288	280	367	189	523	238	374	321	453	266	199	232
mRNA:MD15G1058000	Chr15;Chr15;Chr15;Chr15	3895370;3895730;3896483;3897437	3895593;3896191;3896875;3898712	+;+;+;+	2355	1535	2737	1251	2398	1699	3702	1453	3079	2054	2619	1745	3585
mRNA:MD15G1058100	Chr15;Chr15;Chr15;Chr15;Chr15;Chr15;Chr15	3904277;3905300;3905573;3906530;3906866;3907384;3908175	3904541;3905390;3905836;3906766;3906990;3907860;3909404	+;+;+;+;+;+;+	2689	1660	2627	1632	2048	2889	2707	2336	2730	2894	2499	1876	2543
mRNA:MD15G1058200	Chr15;Chr15;Chr15;Chr15	3909906;3910089;3910495;3910663	3910045;3910247;3910577;3910830	+;+;+;+	550	142	270	104	268	204	244	212	204	257	227	191	234
mRNA:MD15G1058300	Chr15;Chr15;Chr15	3910832;3911202;3911393	3911050;3911295;3911770	+;+;+	691	221	454	190	282	246	440	320	414	345	321	240	363
mRNA:MD15G1058400	Chr15;Chr15;Chr15	3911781;3912422;3913916	3912315;3913501;3914023	-;-;-	1723	6913	8730	4782	7318	8769	9700	8602	10095	8757	8456	6753	7974
mRNA:MD15G1058500	Chr15;Chr15;Chr15;Chr15;Chr15;Chr15;Chr15;Chr15	3916201;3916338;3916596;3917174;3917515;3918045;3918652;3920510	3916218;3916428;3916859;3917410;3917639;3918521;3920119;3920556	+;+;+;+;+;+;+;+	2727	2302	3280	1993	2508	3213	3530	2768	3763	3348	3135	2523	2726
mRNA:MD15G1058600	Chr15;Chr15;Chr15	3920902;3922644;3924445	3921228;3924355;3924714	+;+;+	2309	13	19	30	18	15	19	27	21	29	20	20	27
mRNA:MD15G1058700	Chr15;Chr15	3925673;3927067	3926211;3927091	+;+	564	0	1	0	2	2	2	2	14	1	0	0	2
mRNA:MD15G1058800	Chr15	3927712	3929685	-	1974	335	421	240	332	447	553	532	635	480	519	287	621
mRNA:MD15G1058900	Chr15	3934223	3935221	-	999	926	1306	599	979	1193	1371	1323	1411	1105	1225	940	1309
mRNA:MD15G1059000	Chr15;Chr15;Chr15;Chr15;Chr15;Chr15;Chr15	3937617;3938377;3938889;3939100;3939612;3939845;3940023	3938207;3938536;3939010;3939221;3939732;3939944;3940293	-;-;-;-;-;-;-	1487	753	1846	153	1536	425	1868	637	2011	838	1668	607	1727
mRNA:MD15G1059100	Chr15	3945578	3946704	-	1127	2895	6012	540	4372	1711	5972	2563	8609	4274	6635	3242	5395
mRNA:MD15G1059200	Chr15;Chr15;Chr15;Chr15;Chr15;Chr15;Chr15;Chr15	3952818;3953521;3954063;3954208;3954473;3956734;3956867;3957111	3953429;3953801;3954129;3954378;3955803;3956784;3957034;3957123	-;-;-;-;-;-;-;-	2694	0	0	0	0	0	0	0	0	0	0	0	0
mRNA:MD15G1059300	Chr15;Chr15	3961033;3961399	3961285;3962454	-;-	1309	2	9	0	6	10	10	2	12	5	19	2	8
mRNA:MD15G1059400	Chr15;Chr15	3964335;3964908	3964837;3965107	+;+	703	2	0	0	0	0	0	0	0	0	0	0	0
mRNA:MD15G1059500	Chr15;Chr15;Chr15;Chr15;Chr15;Chr15	3966898;3967598;3967826;3968219;3968538;3969303	3967506;3967780;3967996;3968428;3969252;3969838	-;-;-;-;-;-	2424	0	0	0	0	2	0	0	0	0	0	0	0
mRNA:MD15G1059600	Chr15;Chr15;Chr15;Chr15;Chr15	3979010;3979710;3980269;3980686;3983030	3979618;3980128;3980584;3982016;3983327	-;-;-;-;-	2973	437	402	812	159	1048	81	716	360	575	141	327	131
mRNA:MD15G1059700	Chr15;Chr15;Chr15;Chr15;Chr15;Chr15	3990941;3991644;3992191;3992608;3996042;3996174	3991549;3992050;3992506;3993938;3996092;3996471	-;-;-;-;-;-	3012	74	96	85	88	124	12	68	59	100	44	124	28
mRNA:MD15G1059800	Chr15;Chr15;Chr15	4004033;4004594;4006577	4004429;4005322;4007263	+;+;+	1813	70	126	70	166	102	124	67	145	126	158	78	151
mRNA:MD15G1059900	Chr15;Chr15;Chr15;Chr15;Chr15;Chr15;Chr15	4008184;4008954;4009205;4009374;4009581;4009870;4010623	4008682;4009106;4009287;4009473;4009694;4010012;4011047	+;+;+;+;+;+;+	1517	266	269	126	229	311	301	249	369	294	323	236	224
mRNA:MD15G1060000	Chr15	4011815	4012333	+	519	27	22	15	60	32	51	35	16	25	45	24	16
mRNA:MD15G1060100	Chr15;Chr15;Chr15	4020394;4021100;4021769	4020645;4021561;4022131	+;+;+	1077	250	652	110	714	231	1025	205	641	331	589	263	1062
mRNA:MD15G1060200	Chr15;Chr15;Chr15;Chr15;Chr15;Chr15;Chr15;Chr15;Chr15;Chr15;Chr15;Chr15;Chr15;Chr15;Chr15	4025445;4026905;4027262;4027429;4027616;4027944;4028224;4028514;4028757;4029062;4029358;4029520;4029731;4029918;4030165	4026753;4027150;4027339;4027529;4027811;4028069;4028409;4028627;4028909;4029250;4029435;4029645;4029829;4030035;4030540	+;+;+;+;+;+;+;+;+;+;+;+;+;+;+	3495	27933	51780	18882	56577	28183	84829	24697	65200	34573	55204	32526	77755
mRNA:MD15G1060300	Chr15;Chr15;Chr15;Chr15;Chr15;Chr15;Chr15;Chr15;Chr15;Chr15;Chr15;Chr15;Chr15	4051894;4052956;4053602;4055204;4056292;4056605;4056783;4057168;4057333;4057537;4057719;4057851;4058126	4052509;4053396;4053705;4056210;4056332;4056673;4056883;4057246;4057431;4057605;4057768;4058027;4058616	+;+;+;+;+;+;+;+;+;+;+;+;+	3344	2827	4149	2933	3350	4658	4519	3861	4149	3944	3929	3051	4327
mRNA:MD15G1060400	Chr15;Chr15;Chr15	4059785;4060486;4061062	4059856;4060899;4061829	+;+;+	1254	410	778	138	537	263	737	368	793	501	819	397	712
mRNA:MD15G1060500	Chr15;Chr15;Chr15;Chr15;Chr15;Chr15	4061855;4062494;4062657;4063247;4063410;4063831	4062257;4062584;4063127;4063305;4063480;4064007	-;-;-;-;-;-	1272	516	961	304	813	531	973	638	1191	801	1062	588	1029
mRNA:MD15G1060600	Chr15;Chr15	4064254;4064721	4064282;4064910	+;+	219	7	5	0	2	2	7	0	0	4	7	0	4
mRNA:MD15G1060700	Chr15;Chr15;Chr15;Chr15;Chr15;Chr15;Chr15;Chr15;Chr15;Chr15;Chr15;Chr15;Chr15;Chr15;Chr15;Chr15;Chr15;Chr15;Chr15;Chr15	4070927;4071739;4072043;4072199;4072369;4072524;4072721;4073032;4073239;4073648;4073845;4074050;4074399;4074581;4075084;4078779;4079062;4079289;4079565;4079773	4071438;4071782;4072101;4072286;4072430;4072599;4072795;4073103;4073322;4073716;4073922;4074138;4074495;4074634;4075179;4078967;4079139;4079333;4079654;4080316	+;+;+;+;+;+;+;+;+;+;+;+;+;+;+;+;+;+;+;+	2501	998	1310	994	1090	1523	1343	1506	1509	1565	1357	1032	1381
mRNA:MD15G1060800	Chr15	4091781	4092389	+	609	173	933	225	461	547	475	275	945	303	533	274	369
mRNA:MD15G1060900	Chr15	4095311	4095748	-	438	404	357	313	258	487	369	593	421	450	298	309	329
mRNA:MD15G1061000	Chr15;Chr15;Chr15;Chr15;Chr15	4101738;4102706;4104110;4104573;4104715	4102285;4103979;4104456;4104633;4105133	+;+;+;+;+	2649	120	276	34	174	147	152	181	327	225	294	178	264
mRNA:MD15G1061100	Chr15;Chr15;Chr15;Chr15	4105657;4105916;4106224;4106877	4105835;4106037;4106425;4107513	+;+;+;+	1140	124	130	232	90	208	167	226	196	200	206	140	204
mRNA:MD15G1061200	Chr15;Chr15;Chr15;Chr15;Chr15;Chr15;Chr15;Chr15;Chr15;Chr15;Chr15	4108689;4109348;4109734;4109906;4110050;4110216;4110402;4110660;4110877;4111434;4112314	4109247;4109483;4109789;4109962;4110127;4110302;4110462;4110748;4110974;4111533;4112373	-;-;-;-;-;-;-;-;-;-;-	1381	830	1753	422	1557	636	2130	860	2057	1169	1629	833	2151
mRNA:MD15G1061300	Chr15;Chr15;Chr15;Chr15;Chr15;Chr15;Chr15;Chr15;Chr15;Chr15;Chr15;Chr15;Chr15;Chr15	4123644;4124828;4125061;4125270;4125721;4126062;4126529;4126971;4127255;4127748;4127928;4128123;4128342;4128641	4124003;4124931;4125159;4125389;4125909;4126153;4126647;4127094;4127378;4127816;4128019;4128200;4128409;4129713	+;+;+;+;+;+;+;+;+;+;+;+;+;+	2711	3646	5265	2754	4329	4703	5677	4277	5842	5070	4992	3901	5090
mRNA:MD15G1061400	Chr15;Chr15	4130559;4131651	4131026;4132168	+;+	986	4012	4791	3564	3728	5003	4723	5143	6150	5382	4629	3948	4436
mRNA:MD15G1061500	Chr15;Chr15;Chr15;Chr15;Chr15	4134348;4134997;4135483;4135653;4135930	4134750;4135283;4135572;4135724;4138643	+;+;+;+;+	3566	4908	9545	5720	9018	8286	11804	5352	10908	8285	9520	6990	11100
mRNA:MD15G1061600	Chr15	4138645	4140423	+	1779	4712	7618	4272	6698	7154	9222	5520	8075	6544	7588	5256	8378
mRNA:MD15G1061700	Chr15;Chr15;Chr15;Chr15;Chr15;Chr15;Chr15;Chr15;Chr15	4143168;4143765;4144021;4144357;4144575;4144890;4145078;4145322;4146133	4143672;4143865;4144173;4144483;4144678;4144991;4145221;4145625;4146446	-;-;-;-;-;-;-;-;-	1854	2675	2236	4031	1545	4813	1655	3437	2211	3390	1850	2316	1570
mRNA:MD15G1061800	Chr15;Chr15;Chr15	4147701;4148757;4148991	4147799;4148884;4149694	+;+;+	931	311	466	214	380	248	390	329	383	330	448	269	404
mRNA:MD15G1061900	Chr15;Chr15;Chr15	4149708;4150333;4150469	4150103;4150394;4150501	-;-;-	491	270	346	280	224	441	253	385	336	404	329	303	206
mRNA:MD15G1062000	Chr15;Chr15;Chr15;Chr15	4246540;4247583;4249352;4250613	4247454;4247634;4250229;4251342	-;-;-;-	2575	2163	2483	1753	2123	2767	2902	2282	2719	2633	2407	2342	2407
mRNA:MD15G1062100	Chr15;Chr15;Chr15;Chr15;Chr15;Chr15;Chr15;Chr15;Chr15	4254788;4255276;4256112;4256634;4257038;4257402;4257911;4258138;4258279	4254964;4255451;4256162;4256730;4257084;4257618;4258040;4258180;4258553	+;+;+;+;+;+;+;+;+	1213	2074	3168	1467	2631	2719	3462	2423	3643	3047	2940	2173	2923
mRNA:MD15G1062200	Chr15;Chr15;Chr15;Chr15;Chr15;Chr15;Chr15;Chr15;Chr15;Chr15;Chr15	4258555;4259612;4260254;4260882;4261334;4261697;4261976;4262181;4262380;4262912;4263060	4259129;4259999;4260495;4261030;4261591;4261842;4262059;4262259;4262459;4262963;4263351	-;-;-;-;-;-;-;-;-;-;-	2345	3922	4572	4170	3617	6373	4728	5247	5067	5547	4529	3709	4494
mRNA:MD15G1062300	Chr15;Chr15;Chr15;Chr15;Chr15;Chr15;Chr15;Chr15	4265410;4265665;4265929;4266437;4266607;4266926;4267125;4267836	4265495;4265788;4266028;4266522;4266698;4267040;4267401;4268239	+;+;+;+;+;+;+;+	1284	3077	3818	3152	2994	4634	3650	3965	4142	4298	3425	2797	3857
mRNA:MD15G1062400	Chr15;Chr15;Chr15	4272733;4273598;4273866	4273472;4273727;4274001	-;-;-	1006	57	134	19	46	78	73	56	126	93	108	102	28
mRNA:MD15G1062500	Chr15	4282244	4283353	-	1110	6082	5985	4215	5528	8597	6956	5823	3713	7043	3845	5697	4944
mRNA:MD15G1062600	Chr15;Chr15;Chr15;Chr15;Chr15;Chr15;Chr15;Chr15;Chr15;Chr15	4296309;4296579;4297657;4298077;4298454;4298895;4299180;4299672;4299955;4300634	4296486;4296644;4297988;4298227;4298809;4299054;4299532;4299849;4300491;4301852	+;+;+;+;+;+;+;+;+;+	3530	228	734	84	668	224	915	246	779	321	887	288	922
mRNA:MD15G1062700	Chr15;Chr15;Chr15;Chr15	4315813;4316962;4317231;4319392	4316747;4317084;4317385;4319449	+;+;+;+	1271	1567	3785	323	2578	2296	2625	1479	4481	2269	3138	1679	2962
ncRNA:MD15G1062800	Chr15;Chr15	4319451;4319851	4319645;4320436	-;-	781	17	39	10	22	14	31	15	39	30	33	37	26
mRNA:MD15G1062900	Chr15;Chr15;Chr15	4329242;4330102;4330321	4329896;4330181;4331216	-;-;-	1631	490	1130	193	571	645	662	540	1084	934	882	582	544
mRNA:MD15G1063000	Chr15;Chr15;Chr15;Chr15;Chr15;Chr15;Chr15;Chr15;Chr15	4337988;4338496;4339004;4339228;4339473;4339827;4340023;4340285;4340488	4338382;4338655;4339180;4339395;4339571;4339943;4340121;4340394;4340771	+;+;+;+;+;+;+;+;+	1609	433	925	243	631	493	810	460	852	757	917	531	899
mRNA:MD15G1063100	Chr15;Chr15;Chr15;Chr15;Chr15;Chr15;Chr15;Chr15;Chr15	4341793;4342243;4342633;4342941;4343233;4343446;4343632;4343927;4344226	4341995;4342319;4342816;4343117;4343364;4343544;4343844;4344039;4344567	+;+;+;+;+;+;+;+;+	1540	2523	3590	1686	2768	3608	4168	3012	3547	4598	3433	2817	3687
mRNA:MD15G1063200	Chr15;Chr15;Chr15;Chr15	4344894;4346851;4350149;4350730	4346798;4349735;4350359;4350915	-;-;-;-	5187	75	127	67	139	43	187	82	115	100	142	71	165
mRNA:MD15G1063300	Chr15;Chr15;Chr15	4363244;4363564;4363879	4363414;4363693;4364866	+;+;+	1289	133	396	36	113	69	285	110	465	147	208	61	250
mRNA:MD15G1063400	Chr15;Chr15	4372207;4372460	4372340;4373087	+;+	762	121	177	116	272	207	261	184	271	220	279	178	240
mRNA:MD15G1063500	Chr15;Chr15;Chr15	4373103;4373612;4373897	4373512;4373789;4374099	-;-;-	791	507	756	392	672	634	758	544	716	763	762	488	788
mRNA:MD15G1063600	Chr15;Chr15;Chr15;Chr15;Chr15;Chr15;Chr15;Chr15;Chr15	4374181;4375055;4375492;4376600;4377040;4377385;4377657;4377922;4378666	4374678;4375331;4375790;4376785;4377249;4377448;4377803;4378352;4378933	-;-;-;-;-;-;-;-;-	2380	1040	1798	774	1553	1317	2002	1154	1810	1453	1830	1279	1773
ncRNA:MD15G1063700	Chr15	4385668	4385980	+	313	9	25	9	25	27	36	26	15	36	33	27	18
mRNA:MD15G1063800	Chr15;Chr15;Chr15;Chr15;Chr15	4392473;4393287;4393473;4393798;4394611	4393233;4393396;4393633;4393929;4394835	-;-;-;-;-	1389	0	0	0	0	0	0	0	0	0	0	0	0
mRNA:MD15G1063900	Chr15;Chr15;Chr15;Chr15;Chr15;Chr15;Chr15	4426520;4428292;4428779;4429986;4430161;4430307;4430547	4427041;4428347;4429153;4430027;4430200;4430466;4430710	-;-;-;-;-;-;-	1359	332	520	399	271	612	405	671	453	617	340	359	372
mRNA:MD15G1064000	Chr15;Chr15;Chr15;Chr15;Chr15;Chr15;Chr15	4432006;4432407;4432669;4433104;4434000;4434409;4434552	4432291;4432448;4432794;4433339;4434036;4434466;4434969	+;+;+;+;+;+;+	1203	1025	1484	1102	1130	1595	1526	1362	1483	1600	1314	1172	1504
mRNA:MD15G1064100	Chr15;Chr15;Chr15;Chr15;Chr15;Chr15;Chr15;Chr15	4435407;4435921;4436310;4436698;4437055;4437401;4437732;4439669	4435824;4436199;4436585;4436916;4437223;4437575;4437843;4440080	-;-;-;-;-;-;-;-	2060	275	353	100	278	153	419	329	381	427	422	283	428
mRNA:MD15G1064200	Chr15;Chr15;Chr15;Chr15	4458969;4459365;4459737;4460400	4459279;4459560;4459823;4461033	+;+;+;+	1228	160	213	122	220	230	307	169	263	165	172	160	216
mRNA:MD15G1064300	Chr15;Chr15;Chr15;Chr15;Chr15	4461071;4462112;4462813;4463208;4463902	4461909;4462264;4463016;4463673;4464294	+;+;+;+;+	2055	951	699	1784	583	1967	600	1563	833	1453	632	938	619
mRNA:MD15G1064400	Chr15;Chr15;Chr15;Chr15;Chr15	4476878;4477958;4478440;4478832;4479071	4477854;4478266;4478730;4478945;4480025	+;+;+;+;+	2646	1253	1129	2715	882	3681	1076	2929	1501	2785	955	1234	947
mRNA:MD15G1064500	Chr15;Chr15;Chr15;Chr15;Chr15;Chr15;Chr15;Chr15	4480460;4481028;4481190;4481434;4481721;4481888;4482030;4482344	4480939;4481109;4481333;4481505;4481789;4481953;4482260;4483553	-;-;-;-;-;-;-;-	2354	699	1238	352	951	653	1312	715	1332	924	1344	728	1359
mRNA:MD15G1064600	Chr15;Chr15;Chr15;Chr15;Chr15;Chr15;Chr15;Chr15	4496397;4497366;4497537;4497677;4497833;4498170;4498565;4499286	4497070;4497442;4497587;4497750;4497921;4498252;4499168;4499611	-;-;-;-;-;-;-;-	1978	400	1079	50	511	247	793	295	933	758	981	469	1086
ncRNA:MD15G1064700	Chr15	4506473	4506548	-	76	0	0	0	0	0	0	0	0	0	0	0	0
mRNA:MD15G1064800	Chr15;Chr15;Chr15;Chr15;Chr15	4506879;4507832;4508313;4508529;4508733	4507349;4508017;4508425;4508656;4509180	-;-;-;-;-	1346	1949	2996	1371	2934	1973	4243	2224	3860	2795	3360	2466	3844
mRNA:MD15G1064900	Chr15;Chr15;Chr15	4509816;4511161;4511544	4510868;4511422;4511661	-;-;-	1433	531	924	447	723	660	880	723	1039	787	948	654	947
mRNA:MD15G1065000	Chr15;Chr15;Chr15;Chr15	4531603;4532633;4533115;4533890	4532117;4532866;4533472;4535131	+;+;+;+	2349	757	1136	297	1225	630	1503	1097	1401	1112	1469	876	1373
ncRNA:MD15G1065100	Chr15	4535700	4535794	-	95	8	1	0	0	0	6	6	0	5	0	2	3
ncRNA:MD15G1065200	Chr15	4536409	4536499	-	91	2	2	0	0	0	0	5	0	7	0	0	0
mRNA:MD15G1065300	Chr15;Chr15;Chr15;Chr15;Chr15;Chr15;Chr15;Chr15;Chr15;Chr15;Chr15;Chr15;Chr15;Chr15;Chr15;Chr15;Chr15;Chr15;Chr15;Chr15;Chr15;Chr15;Chr15;Chr15;Chr15;Chr15;Chr15;Chr15;Chr15	4546115;4546655;4547020;4547180;4547590;4548108;4548401;4550022;4550195;4550332;4550805;4551045;4551277;4551425;4551691;4551875;4552023;4552785;4552968;4553161;4553283;4553526;4554399;4554529;4555249;4555435;4555605;4555877;4556274	4546299;4546713;4547082;4547497;4547781;4548181;4548470;4550074;4550252;4550699;4550877;4551143;4551345;4551502;4551777;4551909;4552128;4552865;4553060;4553214;4553399;4553624;4554446;4554621;4555356;4555499;4555707;4556179;4557138	+;+;+;+;+;+;+;+;+;+;+;+;+;+;+;+;+;+;+;+;+;+;+;+;+;+;+;+;+	4016	3290	4759	3109	4166	4314	5074	3605	4511	4718	4594	3409	4872
mRNA:MD15G1065400	Chr15;Chr15;Chr15	4557637;4558710;4558976	4558458;4558827;4559191	-;-;-	1156	44	182	16	98	36	139	25	190	71	109	43	130
mRNA:MD15G1065500	Chr15;Chr15;Chr15	4564006;4564073;4564496	4564026;4564388;4565280	-;-;-	1122	0	0	0	0	0	0	0	0	0	0	0	0
mRNA:MD15G1065600	Chr15	4566637	4567026	-	390	0	6	4	6	14	0	16	14	6	0	8	2
mRNA:MD15G1065700	Chr15;Chr15;Chr15;Chr15;Chr15;Chr15;Chr15;Chr15;Chr15;Chr15;Chr15;Chr15;Chr15;Chr15;Chr15;Chr15;Chr15;Chr15	4567451;4568599;4568951;4569226;4569474;4569899;4570157;4570304;4570488;4570665;4570841;4571125;4571279;4571454;4571613;4571817;4572018;4572211	4568026;4568871;4569109;4569309;4569770;4570051;4570216;4570372;4570568;4570767;4570983;4571187;4571346;4571535;4571726;4571935;4572107;4572496	-;-;-;-;-;-;-;-;-;-;-;-;-;-;-;-;-;-	2820	206	357	76	204	162	342	162	365	278	402	196	319
mRNA:MD15G1065800	Chr15	4580979	4581437	-	459	35	26	10	0	13	6	7	16	18	8	9	27
mRNA:MD15G1065900	Chr15;Chr15;Chr15;Chr15;Chr15;Chr15;Chr15;Chr15;Chr15;Chr15;Chr15;Chr15	4586174;4586695;4587408;4588014;4588201;4588630;4588796;4589018;4589442;4589657;4589828;4590128	4586538;4586924;4587524;4588068;4588353;4588704;4588855;4589078;4589548;4589731;4590023;4590319	-;-;-;-;-;-;-;-;-;-;-;-	1686	1270	1895	1198	1583	1836	2109	1782	2336	1786	1873	1393	1951
ncRNA:MD15G1066000	Chr15	4590390	4590483	+	94	0	0	0	0	0	0	0	0	0	0	0	0
mRNA:MD15G1066100	Chr15	4595773	4596096	-	324	594	577	358	458	1086	462	961	615	750	600	440	483
mRNA:MD15G1066200	Chr15	4601560	4602369	+	810	3775	5256	3063	3729	5654	4690	5294	6164	5393	4896	4007	4097
mRNA:MD15G1066300	Chr15;Chr15	4612903;4613299	4613070;4613689	+;+	559	1625	474	2880	249	3082	351	2888	423	1947	340	1237	264
mRNA:MD15G1066400	Chr15	4616053	4617321	-	1269	801	1105	908	832	1136	1041	913	1159	1019	1013	750	1060
mRNA:MD15G1066500	Chr15;Chr15;Chr15;Chr15;Chr15;Chr15;Chr15;Chr15;Chr15;Chr15;Chr15;Chr15;Chr15;Chr15;Chr15;Chr15;Chr15;Chr15	4625398;4625703;4625877;4626295;4626501;4626674;4626851;4626995;4627238;4627531;4627730;4627942;4628414;4628632;4629510;4631437;4631751;4632029	4625596;4625789;4625977;4626411;4626582;4626741;4626910;4627119;4627436;4627632;4627816;4628319;4628518;4629381;4631341;4631512;4631886;4632215	+;+;+;+;+;+;+;+;+;+;+;+;+;+;+;+;+;+	4691	46	159	18	200	44	205	69	166	75	242	92	256
mRNA:MD15G1066600	Chr15;Chr15;Chr15	4632386;4633920;4634504	4633415;4634107;4635023	-;-;-	1738	349	420	420	297	567	456	590	453	424	354	294	363
mRNA:MD15G1066700	Chr15	4639717	4641078	-	1362	1262	1873	1003	1354	1538	1586	1403	1901	1396	1802	1158	1730
mRNA:MD15G1066800	Chr15;Chr15;Chr15;Chr15;Chr15;Chr15;Chr15	4646201;4646694;4647257;4648109;4648671;4648934;4649345	4646280;4647150;4647925;4648555;4648843;4649117;4649979	+;+;+;+;+;+;+	2645	1267	1378	1356	977	1596	1312	1622	1407	1529	1383	1258	1350
mRNA:MD15G1066900	Chr15;Chr15	4649981;4651394	4650683;4651920	+;+	1230	157	123	106	123	137	172	133	91	126	99	104	125
mRNA:MD15G1067000	Chr15	4657437	4657961	+	525	4509	1408	8191	628	10924	590	8691	1437	6951	665	2851	724
mRNA:MD15G1067100	Chr15;Chr15;Chr15;Chr15;Chr15;Chr15;Chr15;Chr15;Chr15;Chr15;Chr15;Chr15	4660200;4660913;4661317;4661493;4661663;4662014;4662218;4662603;4662818;4663105;4663343;4663555	4660489;4661230;4661397;4661573;4661857;4662103;4662393;4662725;4662964;4663232;4663442;4663926	+;+;+;+;+;+;+;+;+;+;+;+	2101	3425	3672	3800	2978	6221	4398	5010	3773	4812	3505	3276	3397
mRNA:MD15G1067200	Chr15;Chr15;Chr15;Chr15;Chr15;Chr15;Chr15;Chr15;Chr15;Chr15;Chr15;Chr15;Chr15;Chr15	4664730;4665104;4665628;4665841;4666243;4666479;4666688;4666886;4667055;4667310;4667861;4668106;4668347;4668503	4664908;4665249;4665704;4665963;4666345;4666516;4666789;4666972;4667213;4667381;4667982;4668219;4668392;4668708	+;+;+;+;+;+;+;+;+;+;+;+;+;+	1574	105	186	62	268	85	297	78	249	139	177	105	375
mRNA:MD15G1067300	Chr15;Chr15;Chr15;Chr15;Chr15;Chr15;Chr15;Chr15;Chr15;Chr15;Chr15;Chr15;Chr15;Chr15;Chr15;Chr15;Chr15;Chr15;Chr15;Chr15;Chr15;Chr15;Chr15;Chr15;Chr15;Chr15;Chr15;Chr15;Chr15;Chr15;Chr15;Chr15;Chr15;Chr15	4668920;4669521;4669670;4669822;4670045;4670381;4670936;4671302;4671525;4671801;4671996;4672310;4672524;4672746;4673004;4673235;4674043;4674310;4674733;4675509;4675759;4675989;4676172;4676688;4676979;4677238;4677442;4678003;4678974;4679625;4680456;4680621;4680786;4681075	4669360;4669569;4669723;4669927;4670193;4670466;4670990;4671403;4671656;4671851;4672088;4672367;4672669;4672844;4673115;4673431;4674147;4674462;4674840;4675653;4675817;4676090;4676225;4676789;4677064;4677318;4677501;4678048;4679048;4679761;4680473;4680654;4680836;4681346	-;-;-;-;-;-;-;-;-;-;-;-;-;-;-;-;-;-;-;-;-;-;-;-;-;-;-;-;-;-;-;-;-;-	3618	2146	3127	1710	2883	2826	3576	2845	3538	3221	3146	2415	3434
mRNA:MD15G1067400	Chr15;Chr15;Chr15;Chr15;Chr15;Chr15;Chr15;Chr15;Chr15;Chr15;Chr15	4684079;4684596;4684935;4685343;4685518;4685758;4686470;4686781;4687594;4687899;4688617	4684459;4684739;4685232;4685406;4685631;4685920;4686623;4687394;4687775;4688159;4689269	+;+;+;+;+;+;+;+;+;+;+	3028	2617	3164	2070	2088	3089	2899	3463	3447	3547	2952	2668	2682
mRNA:MD15G1067500	Chr15;Chr15;Chr15;Chr15	4691026;4691433;4691599;4691777	4691291;4691508;4691688;4692529	-;-;-;-	1185	58	28	24	60	34	123	157	66	101	80	70	82
mRNA:MD15G1067600	Chr15;Chr15;Chr15;Chr15;Chr15;Chr15;Chr15;Chr15;Chr15;Chr15;Chr15;Chr15	4699062;4699405;4699633;4699924;4700182;4700316;4700550;4700755;4701387;4701576;4702121;4702337	4699280;4699553;4699710;4700015;4700240;4700402;4700646;4701084;4701487;4701752;4702218;4702802	-;-;-;-;-;-;-;-;-;-;-;-	1953	2	0	0	2	2	2	5	0	0	2	0	2
mRNA:MD15G1067700	Chr15;Chr15	4703421;4704498	4703746;4706562	-;-	2391	543	1028	278	771	398	993	501	1067	703	1045	526	1022
mRNA:MD15G1067800	Chr15;Chr15	4709858;4710071	4709961;4710616	+;+	650	10	50	10	67	14	92	23	92	41	80	43	101
mRNA:MD15G1067900	Chr15;Chr15;Chr15;Chr15	4712079;4713852;4714710;4714919	4713741;4713876;4714798;4715213	-;-;-;-	2072	282	438	389	359	516	553	301	390	436	376	258	387
mRNA:MD15G1068000	Chr15;Chr15;Chr15	4718704;4720087;4721074	4719507;4720634;4721890	+;+;+	2169	150	177	72	114	108	156	122	293	141	169	139	160
mRNA:MD15G1068100	Chr15;Chr15	4722603;4724283	4723732;4724940	-;-	1788	10	8	7	11	26	11	15	6	8	8	6	21
mRNA:MD15G1068200	Chr15;Chr15;Chr15;Chr15	4725018;4725761;4725893;4726612	4725652;4725804;4725989;4726805	-;-;-;-	970	737	884	228	690	614	950	818	1046	964	1121	545	1060
ncRNA:MD15G1068300	Chr15	4728900	4728976	+	77	0	0	0	0	0	0	0	0	0	0	0	0
mRNA:MD15G1068400	Chr15;Chr15;Chr15;Chr15;Chr15;Chr15;Chr15;Chr15;Chr15;Chr15	4729009;4729340;4729478;4730173;4730814;4731025;4731291;4731482;4731632;4731926	4729241;4729384;4729557;4730247;4730917;4731181;4731378;4731554;4731802;4732307	+;+;+;+;+;+;+;+;+;+	1408	1109	1520	846	1192	1394	1445	1492	1511	1561	1511	1151	1509
mRNA:MD15G1068500	Chr15	4734772	4735572	+	801	1238	674	1307	430	1872	413	1618	605	1495	363	920	452
mRNA:MD15G1068600	Chr15	4751613	4751879	+	267	0	0	0	0	0	0	0	0	0	0	0	0
mRNA:MD15G1068700	Chr15	4752172	4752396	+	225	0	0	0	1	0	0	0	0	2	0	0	0
mRNA:MD15G1068800	Chr15	4752610	4753092	+	483	0	0	0	0	1	2	0	2	0	2	2	2
mRNA:MD15G1068900	Chr15;Chr15	4756766;4758208	4758154;4758480	-;-	1662	52	58	53	95	99	107	64	66	73	86	50	83
mRNA:MD15G1069000	Chr15	4758550	4759968	-	1419	43	71	18	60	27	55	18	16	29	37	44	35
mRNA:MD15G1069100	Chr15;Chr15;Chr15;Chr15;Chr15	4761407;4761823;4762217;4762701;4762930	4761701;4762020;4762376;4762842;4763536	-;-;-;-;-	1402	1403	1852	1243	1342	1759	1654	1660	1684	1933	1528	1377	1638
mRNA:MD15G1069200	Chr15;Chr15;Chr15	4763743;4764780;4765112	4763872;4765038;4765144	+;+;+	422	480	584	550	436	737	494	738	558	571	472	440	468
mRNA:MD15G1069300	Chr15;Chr15;Chr15;Chr15;Chr15;Chr15	4765398;4766171;4766418;4767823;4768261;4768903	4766087;4766318;4767649;4768084;4768549;4768993	-;-;-;-;-;-	2712	362	614	136	302	238	355	432	564	716	606	436	714
ncRNA:MD15G1069400	Chr15	4773608	4773726	-	119	0	0	0	0	0	0	0	0	0	0	0	0
ncRNA:MD15G1069500	Chr15	4773970	4774081	-	112	0	0	0	0	0	0	0	0	0	0	0	0
ncRNA:MD15G1069600	Chr15	4774719	4774840	-	122	0	0	0	0	0	0	0	0	0	0	0	0
ncRNA:MD15G1069700	Chr15	4777398	4777870	+	473	2	0	0	0	0	0	0	0	0	0	0	2
mRNA:MD15G1069800	Chr15	4778904	4780155	-	1252	3	4	0	14	2	6	4	13	17	17	3	9
mRNA:MD15G1069900	Chr15	4780157	4781051	+	895	229	473	125	335	234	534	160	432	310	418	260	448
mRNA:MD15G1070000	Chr15;Chr15;Chr15;Chr15;Chr15;Chr15	4781053;4781945;4782445;4783054;4783866;4784109	4781321;4782346;4782912;4783782;4783926;4784571	+;+;+;+;+;+	2392	678	1421	362	1248	948	1721	787	1655	980	1479	838	1352
mRNA:MD15G1070100	Chr15;Chr15;Chr15;Chr15;Chr15;Chr15;Chr15;Chr15	4790246;4791470;4791924;4792697;4792960;4793240;4793390;4794156	4791128;4791648;4792167;4792851;4793049;4793308;4794047;4794556	+;+;+;+;+;+;+;+	2679	1706	2482	1669	2174	2945	2380	1972	2610	2634	2326	1902	2081
mRNA:MD15G1070200	Chr15;Chr15	4794609;4794825	4794739;4795971	-;-	1278	0	0	0	0	0	0	0	0	0	0	0	0
mRNA:MD15G1070300	Chr15	4798333	4799472	+	1140	1175	1129	1405	775	2225	1209	2021	1280	1763	1027	1361	1029
mRNA:MD15G1070400	Chr15;Chr15;Chr15;Chr15;Chr15;Chr15	4803491;4804111;4804403;4804568;4805370;4805541	4803942;4804319;4804489;4804681;4805437;4805717	-;-;-;-;-;-	1107	255	140	377	74	418	70	481	149	384	148	175	106
ncRNA:MD15G1070500	Chr15	4805779	4805855	-	77	0	0	0	0	0	0	0	0	0	0	0	0
mRNA:MD15G1070600	Chr15;Chr15	4808322;4810015	4809590;4810476	+;+	1731	1977	2249	1056	2176	1766	3289	1488	1855	1558	1932	1510	2231
mRNA:MD15G1070700	Chr15;Chr15	4823963;4824835	4824737;4825470	-;-	1411	7503	6644	3153	6346	9040	8278	7754	6551	7976	8063	10126	6262
mRNA:MD15G1070800	Chr15;Chr15;Chr15;Chr15;Chr15;Chr15;Chr15	4840553;4842055;4842220;4844288;4844849;4845120;4845545	4841232;4842109;4844171;4844446;4845020;4845418;4846142	+;+;+;+;+;+;+	3915	5106	7435	4874	6273	8565	9254	6762	7695	7279	6892	5708	8236
mRNA:MD15G1070900	Chr15;Chr15;Chr15;Chr15;Chr15;Chr15;Chr15	4846587;4847062;4847643;4848931;4849147;4849567;4849771	4846948;4847353;4847885;4849064;4849441;4849653;4850040	-;-;-;-;-;-;-	1683	50	88	52	79	64	109	54	79	82	78	82	104
mRNA:MD15G1071000	Chr15;Chr15;Chr15;Chr15;Chr15;Chr15;Chr15;Chr15;Chr15;Chr15;Chr15;Chr15;Chr15	4852034;4852750;4853049;4853243;4853410;4853643;4853881;4854248;4854635;4854817;4855001;4855206;4855389	4852415;4852921;4853129;4853325;4853525;4853753;4853990;4854557;4854712;4854867;4855090;4855283;4855705	+;+;+;+;+;+;+;+;+;+;+;+;+	1979	1422	2197	1263	1935	2084	2900	1903	2326	2035	2310	1261	2468
mRNA:MD15G1071100	Chr15;Chr15;Chr15;Chr15;Chr15;Chr15;Chr15;Chr15;Chr15	4855707;4857050;4857781;4865103;4865452;4865644;4866159;4866327;4866607	4856934;4857468;4857878;4865168;4865565;4865738;4866220;4866486;4867087	-;-;-;-;-;-;-;-;-	2723	1066	1495	1038	1207	1675	1696	1272	1699	1443	1429	1196	1503
mRNA:MD15G1071200	Chr15;Chr15;Chr15;Chr15	4877721;4878225;4878456;4878802	4877921;4878356;4878704;4879404	-;-;-;-	1185	0	0	2	0	0	0	0	0	0	0	0	0
mRNA:MD15G1071300	Chr15;Chr15;Chr15;Chr15;Chr15;Chr15;Chr15	4885667;4886193;4886932;4887792;4888218;4888610;4889050	4886079;4886251;4887081;4887884;4888328;4888723;4889342	-;-;-;-;-;-;-	1233	5479	4597	6069	3090	9884	3766	8876	5309	7276	4275	4456	3593
mRNA:MD15G1071400	Chr15	4896621	4897463	+	843	3508	1993	6693	1160	8772	1182	5171	1877	5635	1486	2168	1297
mRNA:MD15G1071500	Chr15;Chr15	4914671;4915066	4914961;4915677	+;+	903	40	37	8	66	71	54	38	68	45	66	24	99
mRNA:MD15G1071600	Chr15;Chr15;Chr15;Chr15;Chr15;Chr15	4918992;4920029;4920667;4920857;4921278;4922377	4919413;4920136;4920756;4920973;4921397;4924167	-;-;-;-;-;-	2648	1215	1828	866	1535	1612	1811	1494	2290	1865	1860	1246	1996
mRNA:MD15G1071700	Chr15;Chr15;Chr15	4930722;4931375;4931641	4931086;4931436;4932178	-;-;-	965	10	26	4	33	44	6	12	24	53	24	9	57
ncRNA:MD15G1071800	Chr15	4932328	4932403	+	76	0	0	0	0	0	2	0	0	0	0	0	0
mRNA:MD15G1071900	Chr15	4932682	4933432	-	751	365	307	454	290	463	391	657	380	594	339	360	289
ncRNA:MD15G1072000	Chr15	4933552	4933675	-	124	2	1	4	3	3	5	7	0	0	3	7	0
mRNA:MD15G1072100	Chr15;Chr15;Chr15;Chr15	4933682;4934169;4935599;4936001	4933718;4934191;4935698;4936163	-;-;-;-	323	1246	1030	1065	747	1324	903	1647	1374	1494	1180	1013	1047
mRNA:MD15G1072200	Chr15;Chr15;Chr15;Chr15	4937355;4939701;4941097;4941530	4937545;4939704;4941196;4941591	-;-;-;-	357	236	426	175	299	275	325	294	426	328	369	270	381
mRNA:MD15G1072300	Chr15;Chr15;Chr15	4942403;4943063;4943254	4942870;4943152;4943375	-;-;-	680	79	172	12	139	54	212	53	172	90	136	50	138
mRNA:MD15G1072400	Chr15;Chr15;Chr15;Chr15;Chr15;Chr15;Chr15;Chr15;Chr15;Chr15	4943689;4944332;4944647;4945015;4945635;4945827;4946149;4946455;4946605;4946913	4943893;4944461;4944841;4945172;4945725;4945892;4946231;4946518;4946673;4947139	+;+;+;+;+;+;+;+;+;+	1288	56	147	32	69	105	103	58	112	99	113	73	121
mRNA:MD15G1072500	Chr15;Chr15;Chr15	4947217;4947608;4947879	4947520;4947648;4948202	-;-;-	669	455	646	194	638	337	947	438	774	484	693	397	723
mRNA:MD15G1072600	Chr15	4950157	4950879	+	723	2854	3503	2224	2436	3565	3295	3010	3391	3048	2958	2214	2705
mRNA:MD15G1072700	Chr15	4958834	4961149	+	2316	512	1553	156	1079	391	1204	561	1794	529	1498	681	1172
mRNA:MD15G1072800	Chr15	4962525	4963040	+	516	0	0	0	0	0	0	0	2	0	0	0	2
mRNA:MD15G1072900	Chr15;Chr15	4971542;4972012	4971799;4972209	-;-	456	42	9	10	8	50	21	26	37	13	34	10	17
mRNA:MD15G1073000	Chr15;Chr15;Chr15;Chr15;Chr15	4975212;4976056;4976290;4977021;4977334	4975595;4976170;4976925;4977204;4977716	+;+;+;+;+	1702	724	692	952	522	1100	808	1068	744	906	647	626	800
mRNA:MD15G1073100	Chr15;Chr15;Chr15	4978717;4978889;4979046	4978810;4978930;4979140	-;-;-	231	0	0	0	2	0	2	0	0	0	6	0	2
mRNA:MD15G1073200	Chr15;Chr15	4979947;4980440	4979961;4981678	+;+	1254	1927	1977	2489	1102	2971	1535	2546	1482	3045	1482	1505	1383
mRNA:MD15G1073300	Chr15;Chr15	4983263;4983550	4983466;4985033	+;+	1688	9258	12571	10317	8484	14474	10666	13005	13368	12594	10428	7887	9596
mRNA:MD15G1073400	Chr15;Chr15	4987521;4988796	4988657;4988834	-;-	1176	72	110	609	52	161	46	819	77	843	47	64	60
mRNA:MD15G1073500	Chr15;Chr15	5005605;5005936	5005863;5007209	+;+	1533	3224	4092	870	3316	2032	4972	2449	4719	3308	3116	3128	4166
mRNA:MD15G1073600	Chr15;Chr15;Chr15	5032176;5032744;5033416	5032654;5033305;5033454	-;-;-	1080	147	186	133	169	162	205	180	217	182	121	135	180
mRNA:MD15G1073700	Chr15;Chr15	5035278;5035893	5035595;5037799	-;-	2225	82	298	38	279	88	410	96	343	163	277	90	279
mRNA:MD15G1073800	Chr15;Chr15;Chr15	5040781;5041903;5043034	5041820;5042250;5043807	-;-;-	2162	1472	2313	1297	1816	1770	2687	2029	2519	2361	2525	1435	2556
mRNA:MD15G1073900	Chr15;Chr15	5050457;5051024	5050679;5051518	+;+	718	86	178	49	175	119	247	92	178	120	169	88	189
mRNA:MD15G1074000	Chr15;Chr15;Chr15;Chr15;Chr15;Chr15;Chr15;Chr15;Chr15;Chr15;Chr15;Chr15	5053046;5053808;5054004;5054535;5054874;5055262;5055729;5055926;5056289;5056544;5057594;5057802	5053534;5053905;5054105;5054656;5055080;5055331;5055825;5056008;5056445;5056971;5057714;5058116	-;-;-;-;-;-;-;-;-;-;-;-	2289	3561	2912	5059	2345	7093	2905	5153	3221	5199	2610	3248	2806
mRNA:MD15G1074100	Chr15;Chr15;Chr15;Chr15;Chr15;Chr15	5060887;5061353;5061965;5062315;5063251;5063557	5061228;5061450;5062223;5062478;5063413;5064539	-;-;-;-;-;-	2009	12	11	0	6	4	19	4	16	0	0	4	10
mRNA:MD15G1074200	Chr15;Chr15;Chr15;Chr15	5068745;5069828;5070583;5071318	5069514;5070480;5070719;5071994	-;-;-;-	2237	896	1132	1350	819	1737	994	1525	1129	1551	1133	972	1097
mRNA:MD15G1074300	Chr15;Chr15;Chr15;Chr15;Chr15;Chr15	5078156;5078717;5079115;5079259;5079615;5079955	5078613;5079017;5079184;5079479;5079692;5080063	-;-;-;-;-;-	1237	1847	2934	1589	2387	2159	3249	2320	2998	2670	2846	1878	3002
mRNA:MD15G1074400	Chr15	5080065	5080651	-	587	110	184	90	156	164	203	112	270	169	157	93	242
mRNA:MD15G1074500	Chr15;Chr15	5081874;5082368	5081937;5082619	+;+	316	19	19	5	8	6	29	1	17	14	14	12	23
mRNA:MD15G1074600	Chr15;Chr15	5082653;5083219	5082761;5083509	+;+	400	23	13	4	12	5	22	5	16	16	9	8	25
mRNA:MD15G1074700	Chr15;Chr15	5083578;5083717	5083654;5083837	+;+	198	12	7	4	3	9	30	2	14	0	11	8	37
mRNA:MD15G1074800	Chr15;Chr15	5084941;5086571	5085934;5087392	+;+	1816	911	1238	1133	990	1330	1098	1091	1452	1326	1147	1057	1060
mRNA:MD15G1074900	Chr15;Chr15	5101927;5104781	5104582;5105142	+;+	3018	150	192	124	92	142	36	143	279	208	86	104	134
mRNA:MD15G1075000	Chr15;Chr15	5115101;5117804	5117552;5118381	+;+	3030	1954	644	4236	361	4498	364	2850	856	1893	552	1430	301
mRNA:MD15G1075100	Chr15;Chr15;Chr15;Chr15;Chr15;Chr15;Chr15;Chr15	5119087;5119800;5120124;5120313;5120502;5120629;5120860;5121084	5119565;5120032;5120199;5120389;5120535;5120778;5120994;5121867	+;+;+;+;+;+;+;+	1968	152	334	103	182	168	235	198	293	253	360	113	257
mRNA:MD15G1075200	Chr15;Chr15;Chr15;Chr15;Chr15;Chr15;Chr15;Chr15	5125877;5126873;5127194;5127371;5127560;5127693;5127923;5128151	5126361;5127105;5127269;5127447;5127593;5127842;5128057;5128507	+;+;+;+;+;+;+;+	1547	235	394	147	306	236	483	277	384	296	414	204	466
mRNA:MD15G1075300	Chr15;Chr15;Chr15;Chr15;Chr15;Chr15;Chr15;Chr15;Chr15;Chr15;Chr15;Chr15;Chr15;Chr15	5129941;5130600;5130896;5131047;5131300;5131660;5131862;5132167;5132316;5132743;5132879;5133055;5133490;5133738	5130373;5130674;5130969;5131100;5131374;5131781;5132020;5132230;5132466;5132789;5132973;5133391;5133638;5133959	-;-;-;-;-;-;-;-;-;-;-;-;-;-	2057	2554	3827	1956	2845	2855	3646	3047	3985	3337	3570	2193	3725
mRNA:MD15G1075400	Chr15;Chr15	5137626;5138979	5138575;5139933	-;-	1905	2161	2298	2448	1590	3713	1994	3298	2250	2772	1909	1741	1615
mRNA:MD15G1075500	Chr15;Chr15;Chr15	5149649;5150911;5152647	5150491;5151247;5153631	+;+;+	2165	5134	2951	7066	2322	11147	3350	8691	3334	6063	2390	4215	2836
mRNA:MD15G1075600	Chr15	5154386	5154889	+	504	2113	2571	1925	1984	2869	2456	2778	3079	2588	2273	1905	2463
mRNA:MD15G1075700	Chr15;Chr15;Chr15	5168449;5168637;5171528	5168565;5168856;5171579	-;-;-	389	4	6	2	8	13	12	5	16	4	20	1	26
mRNA:MD15G1075800	Chr15	5172735	5173331	+	597	3120	3685	1974	2873	4132	3558	4485	3831	3597	3552	3112	3473
ncRNA:MD15G1075900	Chr15	5175631	5175747	-	117	0	0	0	0	0	0	0	0	0	0	0	0
mRNA:MD15G1076000	Chr15	5176871	5177134	+	264	0	2	8	0	1	0	8	2	2	2	4	0
mRNA:MD15G1076100	Chr15;Chr15	5177973;5178429	5178324;5178679	-;-	603	8	15	12	8	23	8	16	9	10	4	14	5
mRNA:MD15G1076200	Chr15;Chr15;Chr15;Chr15;Chr15;Chr15;Chr15;Chr15;Chr15;Chr15	5179022;5179568;5179789;5180136;5180670;5180866;5181058;5181441;5181801;5182030	5179439;5179618;5179802;5180281;5180710;5180967;5181134;5181616;5181885;5182373	+;+;+;+;+;+;+;+;+;+	1454	80	68	62	36	92	34	54	78	44	45	38	33
mRNA:MD15G1076300	Chr15	5183364	5185838	+	2475	799	419	827	241	1762	253	1696	718	1022	446	623	347
mRNA:MD15G1076400	Chr15	5186601	5189021	+	2421	1012	1118	884	844	1769	897	1526	1582	1348	1185	955	929
mRNA:MD15G1076500	Chr15	5192453	5194837	+	2385	1130	115	2168	148	3719	152	2089	283	1040	123	660	198
mRNA:MD15G1076600	Chr15	5196988	5197941	-	954	3537	2621	6814	1956	9273	2612	6276	2541	5067	1940	2812	1759
mRNA:MD15G1076700	Chr15;Chr15	5227718;5229709	5228341;5230159	+;+	1075	104	60	31	45	77	90	166	139	132	62	48	70
mRNA:MD15G1076800	Chr15;Chr15	5231664;5232481	5231969;5232684	+;+	510	0	4	0	2	1	0	13	0	16	0	1	2
mRNA:MD15G1076900	Chr15;Chr15	5235444;5235688	5235550;5236084	+;+	504	95	133	37	145	48	189	196	132	123	89	90	157
mRNA:MD15G1077000	Chr15;Chr15;Chr15;Chr15	5238668;5239477;5239940;5240784	5239379;5239563;5240173;5241040	-;-;-;-	1290	5636	2170	4189	1240	8940	1468	7537	2093	5319	1929	2756	1860
mRNA:MD15G1077100	Chr15;Chr15;Chr15;Chr15	5268692;5269585;5269848;5270147	5269473;5269715;5270049;5270861	-;-;-;-	1830	337	574	150	402	369	531	430	609	582	645	383	651
mRNA:MD15G1077200	Chr15;Chr15;Chr15;Chr15	5279325;5279692;5281697;5281903	5279569;5279800;5281811;5282352	-;-;-;-	919	1293	1747	664	1387	1231	1972	1290	1772	1609	1502	1256	1683
mRNA:MD15G1077300	Chr15	5283394	5284995	+	1602	2462	3434	1830	2753	2997	4253	2619	3535	2964	3043	2101	3516
mRNA:MD15G1077400	Chr15;Chr15;Chr15;Chr15;Chr15;Chr15;Chr15;Chr15	5285563;5286468;5286599;5286876;5287098;5287359;5287945;5288537	5286114;5286509;5286659;5286935;5287164;5287431;5288098;5288778	-;-;-;-;-;-;-;-	1251	929	1049	1023	809	1634	1077	1589	1093	1425	941	950	993
mRNA:MD15G1077500	Chr15;Chr15;Chr15;Chr15;Chr15;Chr15	5297028;5297512;5297657;5297888;5298096;5298217	5297414;5297565;5297788;5297996;5298137;5298467	+;+;+;+;+;+	975	55	59	20	125	82	109	108	98	97	124	82	171
mRNA:MD15G1077600	Chr15	5298469	5299447	+	979	45	76	34	176	68	194	115	111	67	125	75	164
mRNA:MD15G1077700	Chr15;Chr15;Chr15;Chr15;Chr15;Chr15;Chr15;Chr15;Chr15;Chr15;Chr15;Chr15;Chr15	5300794;5301494;5301829;5302179;5302362;5302863;5303474;5303696;5303861;5304315;5304970;5305180;5305814	5301407;5301624;5301970;5302274;5302502;5303043;5303606;5303768;5303954;5304406;5305064;5305375;5306026	-;-;-;-;-;-;-;-;-;-;-;-;-	2201	7764	8819	7949	7071	11860	9416	9549	9777	9877	8447	7367	8918
mRNA:MD15G1077800	Chr15;Chr15;Chr15;Chr15;Chr15;Chr15;Chr15;Chr15;Chr15;Chr15;Chr15;Chr15;Chr15;Chr15;Chr15;Chr15;Chr15;Chr15;Chr15;Chr15;Chr15;Chr15;Chr15;Chr15;Chr15;Chr15	5310881;5311774;5312035;5312298;5312886;5313160;5313448;5313622;5313843;5314210;5314490;5314770;5314980;5315159;5315370;5315579;5315977;5316193;5316521;5316641;5316826;5317082;5317447;5317710;5317965;5318387	5311033;5311920;5312184;5312563;5313073;5313284;5313484;5313713;5313953;5314323;5314583;5314882;5315078;5315269;5315486;5315659;5316048;5316286;5316552;5316738;5316924;5317303;5317609;5317880;5318271;5318890	+;+;+;+;+;+;+;+;+;+;+;+;+;+;+;+;+;+;+;+;+;+;+;+;+;+	3760	1101	2060	604	1776	1311	2246	1566	2204	1672	2361	1200	2416
mRNA:MD15G1077900	Chr15;Chr15	5319134;5320537	5319836;5320819	-;-	986	1369	1717	1030	1463	1572	1828	1556	2076	1582	1739	1314	1691
mRNA:MD15G1078000	Chr15;Chr15	5321577;5323025	5322385;5324640	-;-	2425	394	499	178	410	411	571	566	601	640	539	415	479
mRNA:MD15G1078100	Chr15	5330743	5332131	-	1389	1668	929	478	802	1587	1206	1923	1198	1907	1070	1300	1134
mRNA:MD15G1078200	Chr15;Chr15;Chr15	5334685;5335613;5335856	5335246;5335738;5336858	-;-;-	1691	723	1264	952	700	1760	721	1177	1151	1328	839	681	786
mRNA:MD15G1078300	Chr15;Chr15;Chr15;Chr15;Chr15	5343564;5344208;5344913;5345155;5346148	5344093;5344660;5345053;5345390;5346712	-;-;-;-;-	1925	45674	43345	50073	30621	74351	42899	66418	46146	66526	34661	47843	36212
mRNA:MD15G1078400	Chr15;Chr15	5355904;5356105	5356004;5356320	+;+	317	0	0	0	0	0	0	0	0	0	0	0	0
mRNA:MD15G1078500	Chr15;Chr15;Chr15;Chr15;Chr15	5360491;5360898;5361512;5361748;5361952	5360782;5360981;5361664;5361861;5362395	+;+;+;+;+	1087	983	1172	582	922	1017	1211	978	1303	986	1120	745	1113
mRNA:MD15G1078600	Chr15;Chr15	5363117;5364652	5363876;5365588	-;-	1697	226	154	270	118	289	127	252	140	216	131	151	133
mRNA:MD15G1078700	Chr15	5375216	5375793	+	578	26	34	21	28	20	36	46	56	54	20	33	53
mRNA:MD15G1078800	Chr15	5375907	5376510	+	604	51	49	6	48	22	74	59	70	72	55	20	58
mRNA:MD15G1078900	Chr15	5382756	5383238	+	483	4733	4757	4221	3204	5580	4181	5398	5113	6030	4584	4311	3823
mRNA:MD15G1079000	Chr15;Chr15;Chr15	5402571;5403100;5403591	5402827;5403366;5404208	+;+;+	1142	194	304	47	130	96	224	261	402	223	276	112	199
mRNA:MD15G1079100	Chr15;Chr15;Chr15;Chr15;Chr15;Chr15;Chr15;Chr15;Chr15	5407668;5408564;5408789;5409530;5409703;5409898;5410133;5410402;5410706	5408171;5408682;5409445;5409607;5409792;5410038;5410309;5410599;5411255	+;+;+;+;+;+;+;+;+	2514	26169	31564	27488	23260	39708	30830	37209	35186	37168	30720	25203	29358
mRNA:MD15G1079200	Chr15;Chr15	5411851;5412861	5412752;5413522	+;+	1564	627	1016	887	478	1289	380	706	965	774	612	540	544
mRNA:MD15G1079300	Chr15;Chr15	5414839;5415868	5415740;5416345	+;+	1380	14	46	4	37	6	22	10	75	14	37	8	37
mRNA:MD15G1079400	Chr15;Chr15;Chr15;Chr15	5417906;5419076;5420072;5420548	5418518;5419363;5420464;5420871	+;+;+;+	1618	360	611	446	379	538	539	493	579	484	490	324	451
ncRNA:MD15G1079500	Chr15	5422957	5423068	+	112	0	0	0	0	0	0	0	0	0	0	0	0
ncRNA:MD15G1079600	Chr15	5423331	5423436	+	106	0	0	0	0	0	0	0	0	0	0	0	0
mRNA:MD15G1079700	Chr15;Chr15;Chr15;Chr15;Chr15;Chr15	5427884;5429362;5431593;5431913;5432118;5432336	5428146;5431188;5431646;5432011;5432255;5432806	+;+;+;+;+;+	2852	4375	5514	4797	4078	6750	6235	5992	7302	6394	5450	4582	5390
mRNA:MD15G1079800	Chr15;Chr15;Chr15;Chr15;Chr15;Chr15	5435226;5436018;5436210;5436428;5437361;5437754	5435825;5436116;5436275;5436493;5437675;5438075	+;+;+;+;+;+	1468	252	368	354	296	716	414	504	373	422	435	218	368
mRNA:MD15G1079900	Chr15;Chr15;Chr15	5440126;5440705;5441250	5440305;5441121;5441348	+;+;+	696	0	0	0	0	2	2	0	2	2	0	0	0
mRNA:MD15G1080000	Chr15;Chr15;Chr15;Chr15;Chr15;Chr15;Chr15	5444362;5445522;5445810;5446011;5446258;5446468;5447328	5445262;5445626;5445932;5446181;5446387;5446677;5447781	+;+;+;+;+;+;+	2094	1589	1903	1228	1373	2045	2220	2277	1973	2267	1816	1470	2013
mRNA:MD15G1080100	Chr15;Chr15	5450338;5451093	5450990;5451312	-;-	873	0	0	0	0	0	0	0	0	0	0	0	0
mRNA:MD15G1080200	Chr15	5451448	5452074	-	627	0	0	0	0	0	0	0	0	0	0	0	0
mRNA:MD15G1080300	Chr15	5471545	5473830	-	2286	0	0	0	0	0	0	0	0	0	0	0	0
mRNA:MD15G1080400	Chr15	5482126	5482572	-	447	0	0	0	0	0	0	0	0	0	0	0	0
mRNA:MD15G1080500	Chr15	5482716	5482985	-	270	0	0	0	0	0	0	0	0	0	0	0	0
mRNA:MD15G1080600	Chr15	5494390	5496690	+	2301	313	626	300	672	295	921	280	919	440	912	521	517
mRNA:MD15G1080700	Chr15;Chr15	5510333;5511708	5511590;5512142	-;-	1693	276	506	169	360	244	495	261	728	363	649	332	610
mRNA:MD15G1080800	Chr15;Chr15;Chr15;Chr15	5527121;5529120;5529803;5529998	5528012;5529436;5529906;5530223	-;-;-;-	1539	1125	1393	1292	955	1801	1265	1570	1555	1493	1329	1061	1190
mRNA:MD15G1080900	Chr15;Chr15;Chr15	5531471;5532155;5532450	5532065;5532340;5533131	-;-;-	1463	929	820	1885	431	2904	569	2541	858	2215	555	980	455
mRNA:MD15G1081000	Chr15;Chr15;Chr15;Chr15;Chr15;Chr15;Chr15;Chr15	5542707;5543161;5543368;5543595;5544153;5544593;5545157;5545576	5543058;5543274;5543501;5543742;5544352;5544720;5545383;5546126	+;+;+;+;+;+;+;+	1854	2066	2479	1887	2025	2530	2390	2874	2600	2841	2665	2001	2456
mRNA:MD15G1081100	Chr15	5551948	5552700	+	753	131	545	137	253	380	567	161	728	214	452	317	370
mRNA:MD15G1081200	Chr15;Chr15;Chr15;Chr15;Chr15	5569956;5571063;5571359;5571816;5572696	5570370;5571250;5571392;5572459;5572986	+;+;+;+;+	1572	108	121	46	31	222	43	74	174	121	45	28	60
mRNA:MD15G1081300	Chr15;Chr15;Chr15;Chr15;Chr15	5586503;5587271;5587535;5588003;5589082	5586817;5587458;5587568;5588622;5589556	+;+;+;+;+	1632	446	1446	478	1498	857	2157	852	1401	1105	1558	1027	1712
mRNA:MD15G1081400	Chr15;Chr15;Chr15;Chr15;Chr15;Chr15;Chr15	5590170;5590810;5591245;5591438;5592051;5592833;5592999	5590509;5591052;5591326;5591807;5592722;5592904;5593217	-;-;-;-;-;-;-	1998	441	710	227	691	551	804	486	917	787	815	490	725
mRNA:MD15G1081500	Chr15;Chr15;Chr15;Chr15;Chr15;Chr15;Chr15;Chr15	5596668;5597556;5597793;5598063;5598448;5598771;5599034;5599393	5597160;5597679;5597887;5598198;5598679;5598940;5599225;5599923	-;-;-;-;-;-;-;-	1973	1098	1734	1130	1459	1808	1744	1665	1635	1710	1749	1204	1805
mRNA:MD15G1081600	Chr15;Chr15;Chr15;Chr15;Chr15	5599925;5600698;5600889;5601007;5601133	5600504;5600783;5600913;5601058;5601269	-;-;-;-;-	880	300	377	262	350	383	357	287	443	326	314	261	415
mRNA:MD15G1081700	Chr15;Chr15;Chr15;Chr15;Chr15;Chr15;Chr15	5607662;5608036;5608835;5609291;5609894;5610577;5610900	5607931;5608663;5609169;5609550;5610488;5610708;5611402	+;+;+;+;+;+;+	2723	3881	5570	2973	4222	4883	5613	4370	6406	5425	5632	3742	5460
mRNA:MD15G1081800	Chr15;Chr15;Chr15	5611469;5612096;5613105	5611785;5612197;5614203	-;-;-	1518	8138	11436	5746	12125	8568	22000	5398	8087	9154	7575	6898	7998
mRNA:MD15G1081900	Chr15;Chr15	5621395;5622991	5622713;5623044	-;-	1373	133	202	116	160	239	196	173	253	208	183	162	146
mRNA:MD15G1082000	Chr15;Chr15;Chr15	5623046;5624173;5625383	5623065;5624385;5625992	-;-;-	843	1968	2415	1591	2211	2295	2873	2400	2514	2662	2414	2072	2420
mRNA:MD15G1082100	Chr15;Chr15;Chr15;Chr15;Chr15	5628730;5629081;5630469;5630865;5631435	5629003;5630372;5630772;5631262;5632017	+;+;+;+;+	2851	289	18	374	36	793	6	546	58	167	26	208	34
mRNA:MD15G1082200	Chr15;Chr15;Chr15;Chr15;Chr15;Chr15;Chr15;Chr15;Chr15;Chr15;Chr15;Chr15	5633532;5634356;5634743;5635095;5635610;5636037;5636284;5636683;5637046;5637338;5637527;5637772	5633943;5634530;5634826;5635336;5635841;5636201;5636415;5636796;5637093;5637416;5637583;5638247	+;+;+;+;+;+;+;+;+;+;+;+	2216	2133	2698	2724	1904	3988	2492	3795	3104	3552	2605	2247	2312
mRNA:MD15G1082300	Chr15;Chr15;Chr15;Chr15;Chr15	5642282;5642944;5643250;5644089;5644290	5642486;5643153;5643547;5644198;5644900	+;+;+;+;+	1434	3197	4383	2660	3284	3562	5090	3789	4089	4006	3829	3329	3362
mRNA:MD15G1082400	Chr15;Chr15;Chr15;Chr15;Chr15	5651876;5652630;5652703;5653713;5654004	5652335;5652654;5652825;5653844;5654566	+;+;+;+;+	1303	788	736	683	602	952	737	876	915	957	838	612	684
ncRNA:MD15G1082500	Chr15	5668868	5668994	-	127	0	0	0	0	0	0	0	0	0	0	0	0
mRNA:MD15G1082600	Chr15;Chr15;Chr15;Chr15;Chr15;Chr15;Chr15;Chr15	5674140;5674524;5675124;5675383;5675964;5676170;5676914;5677312	5674413;5674845;5675273;5675631;5676053;5676248;5677020;5677752	+;+;+;+;+;+;+;+	1712	2434	1655	3730	811	5476	1073	4834	1238	4452	1149	1833	1093
mRNA:MD15G1082700	Chr15;Chr15;Chr15	5679862;5680818;5681052	5680227;5680871;5681609	-;-;-	978	239	350	140	315	207	498	279	403	329	367	280	356
ncRNA:MD15G1082800	Chr15	5684121	5684232	-	112	0	2	0	0	0	3	2	4	3	1	2	2
ncRNA:MD15G1082900	Chr15	5684462	5684581	-	120	5	1	1	8	6	1	0	1	0	0	3	3
mRNA:MD15G1083000	Chr15;Chr15;Chr15	5685678;5686161;5686670	5686071;5686221;5687499	+;+;+	1285	397	705	457	523	855	523	491	615	630	517	387	442
mRNA:MD15G1083100	Chr15;Chr15;Chr15	5687501;5687963;5688210	5687857;5688089;5688589	+;+;+	864	21	35	40	23	70	33	28	28	39	34	46	46
mRNA:MD15G1083200	Chr15	5699404	5701572	+	2169	399	329	220	249	357	399	296	333	374	276	226	283
mRNA:MD15G1083300	Chr15;Chr15	5701983;5704527	5703749;5704933	+;+	2174	381	751	63	502	214	617	356	818	587	958	383	827
mRNA:MD15G1083400	Chr15;Chr15;Chr15;Chr15;Chr15;Chr15	5705169;5705497;5705819;5706093;5706362;5706737	5705405;5705629;5705931;5706197;5706450;5707176	+;+;+;+;+;+	1117	2079	3617	1137	4049	1667	6675	2217	4284	2880	4300	2846	5019
mRNA:MD15G1083500	Chr15;Chr15	5707935;5708516	5708058;5709611	+;+	1220	1697	1720	1843	1494	2490	1773	2528	1785	2381	1626	1500	1682
mRNA:MD15G1083600	Chr15;Chr15;Chr15;Chr15;Chr15	5710433;5711226;5712862;5714375;5714572	5711087;5712647;5713759;5714434;5714707	-;-;-;-;-	3171	3675	5247	3432	4202	5549	5555	4412	6211	4401	5223	3679	5340
mRNA:MD15G1083700	Chr15;Chr15;Chr15	5740342;5741614;5742461	5741285;5742257;5742714	-;-;-	1842	118	256	42	241	112	221	114	402	146	275	88	169
mRNA:MD15G1083800	Chr15;Chr15;Chr15;Chr15;Chr15;Chr15;Chr15;Chr15	5744127;5744953;5745172;5745351;5745882;5746439;5746876;5747203	5744863;5744988;5745243;5745410;5745929;5746513;5746935;5747586	-;-;-;-;-;-;-;-	1472	934	1369	755	1311	1205	1689	1112	1380	1360	1362	1123	1466
ncRNA:MD15G1083900	Chr15	5795446	5795615	-	170	27	20	37	21	24	25	37	27	27	25	43	55
mRNA:MD15G1084000	Chr15;Chr15;Chr15;Chr15;Chr15;Chr15;Chr15;Chr15;Chr15;Chr15;Chr15	5805978;5806707;5806904;5807187;5807571;5807744;5808224;5808529;5808702;5809565;5810668	5806560;5806805;5807032;5807230;5807643;5807830;5808308;5808602;5809009;5810450;5812197	-;-;-;-;-;-;-;-;-;-;-	3898	1752	2323	1595	2050	2384	2538	1944	2693	2270	2280	1679	2358
mRNA:MD15G1084100	Chr15	5817179	5818150	-	972	2695	3628	2424	2814	4030	4286	2580	3589	3204	3240	2764	3235
mRNA:MD15G1084200	Chr15;Chr15;Chr15;Chr15;Chr15;Chr15;Chr15;Chr15;Chr15;Chr15	5823427;5824397;5824812;5825227;5825629;5825948;5826092;5827153;5827834;5828432	5824281;5824599;5825050;5825352;5825736;5826011;5826245;5827324;5828148;5828633	-;-;-;-;-;-;-;-;-;-	2438	1849	2554	1277	1841	1926	3566	2306	2300	2265	2389	2052	3634
mRNA:MD15G1084300	Chr15;Chr15;Chr15;Chr15;Chr15;Chr15	5830884;5831809;5831998;5832608;5832949;5833186	5831039;5831865;5832197;5832811;5833047;5833516	-;-;-;-;-;-	1047	31	108	10	93	36	76	26	135	69	95	48	145
mRNA:MD15G1084400	Chr15;Chr15;Chr15;Chr15;Chr15;Chr15	5833729;5834696;5835054;5835828;5836129;5836318	5834013;5834784;5835260;5836031;5836227;5836526	-;-;-;-;-;-	1093	111	200	72	102	130	145	121	178	155	136	121	158
mRNA:MD15G1084500	Chr15;Chr15;Chr15;Chr15;Chr15;Chr15;Chr15	5837483;5838768;5838995;5839502;5839673;5839876;5841070	5838308;5838909;5839234;5839537;5839753;5839933;5841566	-;-;-;-;-;-;-	1880	2852	3834	2597	2855	4235	3886	3558	4082	3549	3383	2821	3530
mRNA:MD15G1084600	Chr15;Chr15;Chr15;Chr15;Chr15	5843665;5844094;5844521;5844909;5845657	5844003;5844321;5844812;5845041;5846047	-;-;-;-;-	1383	243	503	176	440	365	657	349	479	403	503	323	746
mRNA:MD15G1084700	Chr15;Chr15;Chr15;Chr15;Chr15;Chr15;Chr15	5848766;5849566;5849774;5851343;5851578;5851889;5852252	5849338;5849654;5849909;5851441;5851703;5852151;5852940	+;+;+;+;+;+;+	1975	1628	2271	1263	1645	1704	2576	1649	2241	1909	2104	1508	1947
mRNA:MD15G1084800	Chr15;Chr15	5855466;5856428	5855625;5857252	+;+	985	678	784	524	553	866	740	963	715	927	721	607	655
mRNA:MD15G1084900	Chr15;Chr15	5857376;5857744	5857584;5858585	+;+	1051	205	153	114	114	181	166	257	154	234	177	129	132
mRNA:MD15G1085000	Chr15;Chr15	5859995;5860370	5860254;5861012	+;+	903	720	517	212	493	687	811	804	641	997	644	725	594
mRNA:MD15G1085100	Chr15;Chr15;Chr15;Chr15	5863157;5864187;5864459;5864986	5863542;5864372;5864772;5865276	-;-;-;-	1177	4733	5607	3666	3724	6364	4924	6278	6342	5865	4925	3754	4483
mRNA:MD15G1085200	Chr15	5868197	5869153	+	957	697	1092	802	400	1488	311	1336	1051	1147	717	571	427
mRNA:MD15G1085300	Chr15;Chr15;Chr15;Chr15;Chr15;Chr15	5870570;5871611;5871856;5872574;5873150;5873603	5870952;5871778;5872032;5872655;5873327;5873803	-;-;-;-;-;-	1189	3330	3617	3119	2288	4443	2853	4676	3849	4184	3115	3057	2779
mRNA:MD15G1085400	Chr15;Chr15;Chr15;Chr15;Chr15	5884807;5885085;5885345;5885812;5886108	5884932;5885246;5885623;5885987;5886162	+;+;+;+;+	798	0	0	0	0	0	0	0	0	0	0	0	0
mRNA:MD15G1085500	Chr15;Chr15;Chr15;Chr15;Chr15;Chr15;Chr15	5906628;5906912;5907478;5907769;5908150;5908587;5908902	5906777;5907093;5907667;5907930;5908455;5908759;5909185	+;+;+;+;+;+;+	1447	1926	864	4290	431	11504	357	3537	818	2136	368	1374	271
mRNA:MD15G1085600	Chr15;Chr15;Chr15;Chr15	5910677;5910981;5911898;5912303	5910882;5911153;5912072;5912328	-;-;-;-	580	73	73	130	32	328	40	200	134	124	74	103	51
mRNA:MD15G1085700	Chr15;Chr15;Chr15;Chr15	5915476;5916841;5917525;5918843	5915550;5916946;5917588;5918861	+;+;+;+	264	22	37	31	24	41	16	47	18	40	13	28	33
mRNA:MD15G1085800	Chr15;Chr15;Chr15;Chr15;Chr15;Chr15;Chr15	5918936;5919287;5920417;5920821;5921079;5921399;5921708	5919189;5919459;5920719;5920982;5921268;5921580;5921920	-;-;-;-;-;-;-	1477	8288	4207	12501	2861	34146	3046	16839	4513	10545	2639	7227	2148
mRNA:MD15G1085900	Chr15;Chr15;Chr15;Chr15;Chr15;Chr15;Chr15	5949327;5949500;5949802;5950192;5950482;5950767;5951410	5949387;5949672;5950104;5950353;5950671;5950948;5951544	-;-;-;-;-;-;-	1206	131	54	237	9	1501	25	234	43	73	10	18	20
mRNA:MD15G1086000	Chr15;Chr15;Chr15;Chr15;Chr15;Chr15;Chr15	5963082;5963264;5963556;5964015;5964311;5964629;5965200	5963163;5963436;5963858;5964176;5964494;5964810;5965502	-;-;-;-;-;-;-	1389	174	61	607	26	994	10	263	78	134	10	36	26
mRNA:MD15G1086100	Chr15;Chr15;Chr15;Chr15;Chr15;Chr15;Chr15;Chr15;Chr15	5969226;5970124;5971120;5973379;5973956;5975423;5984178;5984259;5984501	5969487;5970211;5971165;5973435;5973998;5975468;5984181;5984333;5984587	-;-;-;-;-;-;-;-;-	708	114	201	96	158	159	259	148	175	176	200	106	189
mRNA:MD15G1086200	Chr15;Chr15;Chr15;Chr15;Chr15;Chr15	5984589;5984833;5985077;5985525;5985755;5986134	5984713;5984946;5985253;5985675;5985956;5986240	-;-;-;-;-;-	876	190	229	169	184	278	258	277	270	247	234	154	245
ncRNA:MD15G1086300	Chr15;Chr15;Chr15	5986288;5986501;5987798	5986323;5986597;5988127	+;+;+	463	51	44	14	42	39	42	65	22	70	34	50	60
ncRNA:MD15G1086400	Chr15;Chr15;Chr15	5996821;5997213;5997771	5996873;5997501;5998094	-;-;-	666	66	145	45	119	93	210	74	110	95	98	82	181
mRNA:MD15G1086500	Chr15;Chr15;Chr15;Chr15;Chr15;Chr15;Chr15	5999969;6000147;6000436;6000863;6001192;6001486;6001844	6000047;6000319;6000738;6001024;6001381;6001667;6001975	-;-;-;-;-;-;-	1221	173	29	324	65	360	14	90	28	210	0	36	18
mRNA:MD15G1086600	Chr15;Chr15;Chr15;Chr15;Chr15;Chr15;Chr15;Chr15;Chr15;Chr15	6005577;6006691;6008000;6009250;6009529;6010104;6010295;6010510;6010693;6010994	6006355;6007848;6009154;6009291;6009605;6010188;6010378;6010611;6010791;6011530	+;+;+;+;+;+;+;+;+;+	4118	1639	2172	1812	1863	2928	2168	1991	2492	2723	2132	1800	2146
mRNA:MD15G1086700	Chr15;Chr15;Chr15;Chr15;Chr15	6011966;6012706;6013316;6013528;6013768	6012590;6012929;6013423;6013663;6014257	+;+;+;+;+	1583	452	611	281	779	464	935	590	800	568	793	501	846
mRNA:MD15G1086800	Chr15;Chr15;Chr15;Chr15;Chr15;Chr15;Chr15;Chr15;Chr15;Chr15;Chr15;Chr15;Chr15;Chr15;Chr15;Chr15	6014420;6014815;6015172;6015465;6015946;6016168;6017027;6017319;6018462;6019259;6019454;6019707;6019954;6020327;6020698;6021696	6014727;6015099;6015320;6015762;6016047;6016500;6017226;6017503;6018691;6019346;6019552;6019822;6020196;6020552;6021086;6022007	-;-;-;-;-;-;-;-;-;-;-;-;-;-;-;-	3563	903	1338	877	1034	1258	1262	1087	1538	1298	1202	839	1255
ncRNA:MD15G1086900	Chr15	6023671	6023786	-	116	0	0	0	0	0	0	0	0	0	0	0	0
mRNA:MD15G1087000	Chr15;Chr15;Chr15;Chr15;Chr15;Chr15	6055897;6057889;6058869;6059023;6059253;6059507	6056521;6058369;6058936;6059153;6059349;6059944	+;+;+;+;+;+	1840	3256	3406	5300	2770	7578	3725	5465	3419	4980	3276	2976	3570
mRNA:MD15G1087100	Chr15;Chr15;Chr15;Chr15;Chr15;Chr15;Chr15;Chr15;Chr15;Chr15	6061982;6062875;6063243;6063401;6063867;6064207;6064746;6064932;6065276;6065491	6062251;6062962;6063309;6063519;6063962;6064262;6064831;6065066;6065348;6065844	+;+;+;+;+;+;+;+;+;+	1344	720	1183	714	1060	1013	1479	826	1220	1162	1277	866	1483
mRNA:MD15G1087200	Chr15;Chr15;Chr15;Chr15	6066216;6066518;6066992;6067631	6066350;6066626;6067078;6067746	-;-;-;-	447	7	32	0	9	4	9	0	17	3	18	0	15
mRNA:MD15G1087300	Chr15;Chr15;Chr15;Chr15	6067922;6068436;6068865;6070819	6068110;6068647;6068972;6071074	-;-;-;-	765	0	23	0	10	6	10	2	11	7	15	6	12
mRNA:MD15G1087400	Chr15;Chr15;Chr15;Chr15;Chr15;Chr15;Chr15;Chr15	6073239;6073915;6074132;6074404;6075160;6076085;6076477;6077358	6073629;6074023;6074197;6074513;6075432;6076359;6076587;6077748	-;-;-;-;-;-;-;-	1726	0	6	0	0	0	0	0	2	0	2	2	2
mRNA:MD15G1087500	Chr15;Chr15;Chr15;Chr15;Chr15;Chr15;Chr15;Chr15;Chr15;Chr15;Chr15;Chr15	6086944;6087575;6088148;6088355;6088669;6089045;6089294;6089725;6089982;6090167;6090340;6090552	6087336;6087646;6088249;6088471;6088912;6089205;6089616;6089824;6090041;6090250;6090444;6091210	+;+;+;+;+;+;+;+;+;+;+;+	2420	745	1625	167	1210	422	1752	509	1637	965	1516	780	1489
mRNA:MD15G1087600	Chr15	6105088	6106146	+	1059	411	266	870	188	926	171	744	328	669	181	274	142
mRNA:MD15G1087700	Chr15;Chr15	6108179;6108373	6108284;6108401	-;-	135	0	0	0	0	0	0	0	0	0	0	0	0
mRNA:MD15G1087800	Chr15;Chr15;Chr15;Chr15;Chr15;Chr15;Chr15;Chr15;Chr15;Chr15;Chr15;Chr15;Chr15;Chr15;Chr15;Chr15;Chr15;Chr15	6109483;6110146;6110416;6110599;6110957;6111168;6111484;6111963;6112308;6112480;6112680;6113083;6113680;6113999;6114271;6114438;6114698;6114991	6110055;6110250;6110507;6110668;6111079;6111253;6111585;6112185;6112373;6112570;6112816;6113138;6113762;6114146;6114342;6114542;6114885;6115628	-;-;-;-;-;-;-;-;-;-;-;-;-;-;-;-;-;-	2958	12714	15540	10602	12033	17625	16828	14614	17648	16993	14698	13308	14642
mRNA:MD15G1087900	Chr15	6119616	6120320	+	705	443	1790	373	1058	774	1336	523	1489	656	1938	653	1510
mRNA:MD15G1088000	Chr15	6129229	6129945	+	717	72	55	128	45	360	42	166	39	125	31	59	28
mRNA:MD15G1088100	Chr15	6139640	6140593	+	954	35	157	16	98	51	120	27	176	90	124	31	102
mRNA:MD15G1088200	Chr15;Chr15;Chr15	6153121;6154754;6156421	6153683;6155075;6156696	+;+;+	1161	6	4	2	4	4	4	10	20	12	0	8	9
mRNA:MD15G1088300	Chr15;Chr15	6163700;6164528	6164436;6165815	+;+	2025	138	251	34	160	136	193	135	293	217	198	108	250
mRNA:MD15G1088400	Chr15;Chr15;Chr15	6166287;6167659;6167962	6167497;6167883;6168868	-;-;-	2343	224	588	176	407	281	451	135	387	302	336	226	416
mRNA:MD15G1088500	Chr15;Chr15;Chr15;Chr15;Chr15;Chr15;Chr15;Chr15;Chr15;Chr15;Chr15;Chr15;Chr15;Chr15;Chr15;Chr15;Chr15;Chr15;Chr15;Chr15;Chr15;Chr15	6171404;6171927;6172371;6172670;6173040;6173628;6173821;6174221;6174797;6175061;6175284;6175457;6176097;6176293;6177288;6177987;6178826;6179060;6179455;6179945;6180227;6180426	6171842;6172113;6172417;6172773;6173088;6173690;6173914;6174323;6174869;6175182;6175362;6175999;6176162;6176442;6177458;6178037;6178978;6179131;6179607;6180139;6180327;6180995	-;-;-;-;-;-;-;-;-;-;-;-;-;-;-;-;-;-;-;-;-;-	3585	2615	3578	2797	2946	4005	3285	3225	3970	3604	3287	2715	3644
mRNA:MD15G1088600	Chr15;Chr15;Chr15;Chr15;Chr15;Chr15;Chr15	6182130;6182964;6183473;6183787;6183975;6184152;6184338	6182473;6183328;6183658;6183888;6184046;6184268;6184764	+;+;+;+;+;+;+	1613	2528	4081	2090	3649	2944	4689	2293	4614	3554	3957	2899	4450
mRNA:MD15G1088700	Chr15	6184766	6186528	+	1763	804	1654	643	1593	1082	1911	838	1737	1195	1650	1203	1926
mRNA:MD15G1088800	Chr15	6186530	6187933	+	1404	1914	3037	1650	2765	2470	3474	2253	3513	2760	3201	2114	3424
mRNA:MD15G1088900	Chr15;Chr15	6191900;6192372	6192228;6192676	-;-	634	6	39	0	5	8	19	19	53	9	30	5	32
mRNA:MD15G1089000	Chr15;Chr15;Chr15;Chr15;Chr15;Chr15;Chr15;Chr15;Chr15;Chr15	6196524;6197332;6197888;6198089;6198357;6198523;6199102;6199533;6199734;6200020	6197118;6197429;6198017;6198141;6198412;6198683;6199371;6199603;6199801;6200574	-;-;-;-;-;-;-;-;-;-	2057	1479	872	2883	608	3733	494	2396	942	1837	630	1028	759
mRNA:MD15G1089100	Chr15;Chr15;Chr15;Chr15;Chr15;Chr15;Chr15	6201553;6202272;6202542;6203191;6203628;6203855;6204363	6201763;6202429;6203096;6203421;6203768;6204055;6205035	+;+;+;+;+;+;+	2170	716	1020	657	921	952	1261	682	961	885	976	690	1210
mRNA:MD15G1089200	Chr15;Chr15;Chr15;Chr15;Chr15;Chr15;Chr15;Chr15;Chr15;Chr15;Chr15;Chr15;Chr15;Chr15;Chr15;Chr15;Chr15;Chr15;Chr15;Chr15;Chr15;Chr15	6207858;6209567;6210179;6210633;6211049;6211253;6211714;6211884;6212072;6212300;6212611;6213111;6213366;6213683;6214055;6214352;6214750;6215045;6215807;6216087;6216469;6216670	6208696;6209682;6210387;6210752;6211177;6211378;6211769;6211983;6212189;6212509;6212947;6213204;6213474;6213954;6214182;6214586;6214938;6215331;6216008;6216329;6216554;6217372	+;+;+;+;+;+;+;+;+;+;+;+;+;+;+;+;+;+;+;+;+;+	4908	3225	4632	3173	3999	4369	4875	3333	5002	4621	4434	3223	4811
mRNA:MD15G1089300	Chr15;Chr15;Chr15;Chr15;Chr15;Chr15;Chr15;Chr15;Chr15	6217856;6218313;6218754;6219004;6219211;6219403;6219683;6219902;6220083	6217955;6218429;6218900;6219099;6219306;6219499;6219800;6219974;6220331	+;+;+;+;+;+;+;+;+	1093	78	301	9	195	50	195	78	354	141	307	115	239
mRNA:MD15G1089400	Chr15;Chr15;Chr15;Chr15;Chr15;Chr15;Chr15;Chr15;Chr15;Chr15;Chr15;Chr15;Chr15	6220463;6221047;6221309;6221602;6222022;6222235;6222574;6222752;6223048;6223286;6223581;6223715;6223876	6220899;6221201;6221357;6221867;6222151;6222303;6222627;6222910;6223185;6223348;6223620;6223761;6224279	-;-;-;-;-;-;-;-;-;-;-;-;-	2011	1820	2031	1859	1430	4548	2036	3123	2172	2996	1862	1633	1888
mRNA:MD15G1089500	Chr15;Chr15;Chr15	6225495;6226149;6226523	6225775;6226286;6227077	+;+;+	974	9024	11513	6491	8834	12291	11279	11697	12780	12247	10164	7436	10024
mRNA:MD15G1089600	Chr15	6227172	6229052	-	1881	120	202	136	119	166	191	175	210	208	189	124	171
mRNA:MD15G1089700	Chr15	6231315	6232886	-	1572	6	13	6	19	2	16	11	15	6	30	12	11
mRNA:MD15G1089800	Chr15;Chr15;Chr15;Chr15;Chr15;Chr15	6258564;6259851;6260254;6260580;6260760;6262698	6258986;6259978;6260461;6260659;6260993;6262920	-;-;-;-;-;-	1296	0	0	0	0	0	0	0	0	0	0	0	0
ncRNA:MD15G1089900	Chr15	6265462	6265572	+	111	0	0	0	0	0	0	0	0	0	0	0	0
mRNA:MD15G1090000	Chr15	6269379	6270672	+	1294	28	23	15	12	38	30	8	33	12	22	19	33
mRNA:MD15G1090100	Chr15	6270674	6271237	+	564	8	11	11	7	3	13	0	11	8	13	7	12
mRNA:MD15G1090200	Chr15;Chr15;Chr15;Chr15;Chr15	6272162;6272453;6273219;6273956;6274154	6272297;6272721;6273391;6274067;6274234	+;+;+;+;+	771	7	23	6	10	6	21	1	6	26	1	17	3
mRNA:MD15G1090300	Chr15	6276768	6277997	+	1230	44	39	15	57	35	86	26	82	57	20	33	39
mRNA:MD15G1090400	Chr15;Chr15;Chr15	6277999;6278904;6279174	6278670;6278971;6279300	+;+;+	867	51	24	8	57	26	78	35	51	28	29	39	30
mRNA:MD15G1090500	Chr15;Chr15	6280767;6281327	6280811;6281596	-;-	315	0	2	0	2	0	0	0	3	2	5	3	2
mRNA:MD15G1090600	Chr15;Chr15;Chr15;Chr15;Chr15	6282056;6282579;6282986;6283279;6283935	6282374;6282643;6283133;6283583;6284672	-;-;-;-;-	1575	3395	8758	859	6041	2860	7878	2531	8698	4336	8130	3350	6365
mRNA:MD15G1090700	Chr15;Chr15;Chr15;Chr15;Chr15;Chr15	6287020;6287434;6287599;6287763;6287942;6288921	6287220;6287506;6287670;6287831;6288075;6289085	-;-;-;-;-;-	714	135	163	5	381	1	1064	18	461	109	550	137	737
mRNA:MD15G1090800	Chr15;Chr15;Chr15;Chr15;Chr15;Chr15;Chr15;Chr15;Chr15;Chr15;Chr15;Chr15;Chr15;Chr15;Chr15	6292293;6293328;6293634;6293876;6294051;6294771;6294936;6295086;6295393;6295792;6295999;6296535;6296675;6297256;6297495	6292756;6293417;6293715;6293922;6294107;6294836;6294957;6295198;6295464;6295914;6296088;6296576;6296762;6297411;6297727	-;-;-;-;-;-;-;-;-;-;-;-;-;-;-	1745	722	967	510	893	737	1214	987	955	1049	951	830	1388
mRNA:MD15G1090900	Chr15;Chr15;Chr15;Chr15;Chr15;Chr15;Chr15;Chr15;Chr15;Chr15	6298295;6298866;6299029;6299724;6299938;6300116;6300329;6301182;6301493;6302365	6298555;6298933;6299106;6299836;6300003;6300217;6300881;6301387;6301656;6302684	+;+;+;+;+;+;+;+;+;+	1931	2508	3538	1590	2699	2747	3790	2635	3660	2949	3254	2300	3255
mRNA:MD15G1091000	Chr15;Chr15;Chr15;Chr15;Chr15;Chr15;Chr15;Chr15;Chr15;Chr15;Chr15;Chr15;Chr15;Chr15;Chr15;Chr15;Chr15;Chr15;Chr15	6302898;6303273;6303486;6303672;6303870;6304081;6304250;6304462;6304611;6304757;6304938;6305142;6305337;6305541;6305762;6305955;6306230;6306420;6307260	6303185;6303401;6303576;6303746;6303947;6304170;6304348;6304515;6304658;6304855;6305021;6305213;6305432;6305606;6305867;6306106;6306304;6306540;6307658	-;-;-;-;-;-;-;-;-;-;-;-;-;-;-;-;-;-;-	2222	19203	7118	32423	5188	56015	4973	36551	10603	20819	4881	11738	6457
mRNA:MD15G1091100	Chr15;Chr15;Chr15;Chr15;Chr15;Chr15;Chr15;Chr15;Chr15;Chr15	6322193;6322650;6322836;6323005;6323448;6323586;6324110;6324335;6324570;6324772	6322373;6322735;6322881;6323122;6323511;6323588;6324161;6324478;6324689;6325332	+;+;+;+;+;+;+;+;+;+	1375	1029	1554	814	1183	996	1578	1108	1549	1260	1361	859	1436
mRNA:MD15G1091200	Chr15;Chr15;Chr15;Chr15;Chr15;Chr15;Chr15;Chr15;Chr15;Chr15;Chr15;Chr15;Chr15;Chr15;Chr15;Chr15;Chr15;Chr15;Chr15	6325574;6326272;6326449;6326598;6327587;6327883;6328162;6328433;6328697;6328941;6329240;6329484;6329649;6329833;6330044;6330374;6330548;6330737;6331367	6325841;6326362;6326521;6327493;6327775;6328040;6328252;6328607;6328839;6329159;6329369;6329547;6329743;6329904;6330099;6330443;6330621;6330847;6331974	-;-;-;-;-;-;-;-;-;-;-;-;-;-;-;-;-;-;-	3583	2167	3439	2210	2846	3218	3482	2596	4061	3110	3435	2415	3169
mRNA:MD15G1091300	Chr15	6344815	6345411	-	597	8	21	2	7	2	6	11	17	10	10	11	28
mRNA:MD15G1091400	Chr15;Chr15;Chr15	6351844;6352352;6352735	6351879;6352484;6352982	+;+;+	417	0	2	0	3	0	2	0	6	3	2	0	0
mRNA:MD15G1091500	Chr15	6356974	6357159	+	186	0	0	0	0	0	1	0	0	0	0	0	0
mRNA:MD15G1091600	Chr15	6362789	6363292	+	504	33	36	33	16	33	12	31	35	33	38	32	25
mRNA:MD15G1091700	Chr15;Chr15;Chr15;Chr15;Chr15;Chr15;Chr15	6363670;6364630;6364796;6365115;6365590;6365760;6366053	6364493;6364722;6364885;6365179;6365660;6365798;6366529	-;-;-;-;-;-;-	1659	2501	7105	2180	3761	4381	4632	2586	6427	3985	5547	3312	3831
mRNA:MD15G1091800	Chr15	6368114	6368470	-	357	0	0	0	0	0	0	0	0	0	0	0	0
mRNA:MD15G1091900	Chr15	6377735	6378304	+	570	59	64	39	85	53	131	112	100	53	91	56	123
mRNA:MD15G1092000	Chr15	6383678	6384232	+	555	56	89	61	68	39	105	93	104	116	71	72	127
mRNA:MD15G1092100	Chr15;Chr15	6392342;6395111	6394919;6395580	+;+	3048	897	1616	587	1008	1112	1268	914	1627	1032	1421	804	882
mRNA:MD15G1092200	Chr15;Chr15;Chr15;Chr15;Chr15;Chr15;Chr15;Chr15;Chr15;Chr15;Chr15;Chr15;Chr15;Chr15;Chr15;Chr15;Chr15;Chr15;Chr15	6405400;6405971;6406236;6406496;6406941;6407257;6407481;6407873;6408150;6408401;6408577;6408995;6409167;6409375;6410447;6410680;6411354;6411620;6412085	6405863;6406120;6406335;6406821;6407075;6407340;6407666;6408062;6408256;6408475;6408732;6409078;6409280;6409470;6410537;6410786;6411513;6411855;6412182	-;-;-;-;-;-;-;-;-;-;-;-;-;-;-;-;-;-;-	2959	921	712	474	560	934	690	1261	879	1106	851	761	760
ncRNA:MD15G1092300	Chr15	6413518	6413634	+	117	0	0	0	0	0	0	0	0	0	0	0	0
mRNA:MD15G1092400	Chr15;Chr15;Chr15;Chr15;Chr15;Chr15;Chr15;Chr15;Chr15;Chr15	6425522;6426175;6426446;6426639;6426861;6427104;6427240;6427667;6427833;6427971	6425824;6426284;6426531;6426709;6426934;6427145;6427309;6427723;6427877;6428309	-;-;-;-;-;-;-;-;-;-	1197	404	547	505	518	761	590	733	636	687	554	426	545
mRNA:MD15G1092500	Chr15;Chr15	6433298;6434094	6433838;6435068	+;+	1516	179	832	108	479	353	611	282	964	399	913	291	588
mRNA:MD15G1092600	Chr15;Chr15;Chr15	6439869;6441994;6442326	6440273;6442169;6442549	-;-;-	805	183	235	202	154	189	157	246	258	280	260	188	174
mRNA:MD15G1092700	Chr15;Chr15;Chr15;Chr15;Chr15;Chr15;Chr15;Chr15	6443112;6443799;6443975;6444175;6444358;6444541;6445448;6446022	6443609;6443838;6444047;6444252;6444394;6444601;6445657;6446175	-;-;-;-;-;-;-;-	1151	593	976	368	788	747	918	783	1004	843	937	715	845
mRNA:MD15G1092800	Chr15	6447855	6448598	+	744	10	20	4	13	20	36	22	42	24	61	12	42
mRNA:MD15G1092900	Chr15;Chr15	6449860;6450457	6450159;6450500	+;+	344	281	473	180	477	389	552	298	571	411	412	474	478
mRNA:MD15G1093000	Chr15;Chr15	6450545;6450995	6450587;6451271	-;-	320	0	10	1	0	0	0	1	4	0	0	0	8
mRNA:MD15G1093100	Chr15	6451385	6452733	+	1349	2584	4172	1684	3207	3163	4454	2832	4357	3589	3689	3048	3744
mRNA:MD15G1093200	Chr15;Chr15;Chr15;Chr15;Chr15;Chr15;Chr15;Chr15;Chr15;Chr15;Chr15;Chr15;Chr15;Chr15;Chr15;Chr15;Chr15;Chr15	6453444;6454102;6454306;6454534;6455108;6455320;6455608;6455826;6456217;6456426;6456666;6457374;6457615;6457829;6458077;6458222;6458414;6458678	6453961;6454204;6454416;6454617;6455179;6455376;6455727;6456026;6456327;6456463;6456822;6457475;6457671;6457975;6458147;6458309;6458470;6459227	+;+;+;+;+;+;+;+;+;+;+;+;+;+;+;+;+;+	2644	3937	5006	3058	4072	4298	5047	4348	5368	5424	4759	3998	4641
mRNA:MD15G1093300	Chr15;Chr15;Chr15;Chr15;Chr15	6459241;6460769;6461143;6461967;6463212	6460680;6460958;6461598;6462833;6463851	-;-;-;-;-	3593	3549	4659	3792	3701	5979	5019	4883	4896	5437	4495	3659	4601
mRNA:MD15G1093400	Chr15	6466894	6468120	+	1227	194	468	201	223	251	412	256	341	285	311	207	355
mRNA:MD15G1093500	Chr15;Chr15;Chr15;Chr15;Chr15;Chr15	6469074;6469742;6469964;6470600;6470889;6473978	6469529;6469844;6470153;6470793;6471632;6474295	-;-;-;-;-;-	2005	6	0	0	0	0	0	4	0	0	0	0	0
ncRNA:MD15G1093600	Chr15	6484671	6484789	+	119	0	0	0	0	0	0	0	0	0	0	0	0
ncRNA:MD15G1093700	Chr15	6507332	6507447	-	116	0	0	0	0	0	0	0	0	0	0	0	0
mRNA:MD15G1093800	Chr15	6562706	6563499	-	794	876	2158	194	1972	636	2788	721	2454	1159	1956	951	1816
mRNA:MD15G1093900	Chr15;Chr15;Chr15;Chr15	6573042;6575310;6575480;6576222	6573558;6575380;6575593;6576697	-;-;-;-	1178	1063	1169	1266	967	1948	1212	1595	1336	1711	1175	1114	1215
mRNA:MD15G1094000	Chr15;Chr15;Chr15;Chr15;Chr15	6577732;6578711;6579366;6579610;6581225	6578558;6579059;6579496;6580561;6581524	-;-;-;-;-	2559	577	520	834	450	1248	671	952	669	824	548	520	509
mRNA:MD15G1094100	Chr15;Chr15;Chr15;Chr15;Chr15	6603143;6603599;6604017;6604182;6604455	6603331;6603816;6604070;6604341;6604571	+;+;+;+;+	738	0	0	0	0	4	0	0	0	0	0	0	0
mRNA:MD15G1094200	Chr15	6607861	6608082	+	222	0	0	0	0	0	0	0	0	0	0	0	0
mRNA:MD15G1094300	Chr15;Chr15;Chr15;Chr15;Chr15;Chr15;Chr15;Chr15;Chr15;Chr15;Chr15;Chr15;Chr15	6612546;6613233;6613497;6614030;6615170;6615679;6615992;6616166;6616628;6616885;6617314;6617932;6618191	6612576;6613368;6613637;6614132;6615432;6615858;6616070;6616244;6616766;6617224;6617381;6618102;6618592	+;+;+;+;+;+;+;+;+;+;+;+;+	2132	0	4	0	4	0	4	0	10	2	2	0	3
mRNA:MD15G1094400	Chr15;Chr15;Chr15	6621128;6621794;6622476	6621680;6622029;6622659	-;-;-	973	2	16	0	8	4	12	10	14	7	6	8	38
mRNA:MD15G1094500	Chr15;Chr15;Chr15;Chr15;Chr15;Chr15;Chr15;Chr15;Chr15	6625341;6626202;6626488;6626730;6627137;6627467;6627893;6628115;6628436	6625571;6626406;6626612;6626794;6627349;6627514;6628000;6628255;6628750	+;+;+;+;+;+;+;+;+	1451	815	914	428	1097	508	1363	925	1068	1029	951	875	1253
mRNA:MD15G1094600	Chr15;Chr15;Chr15;Chr15;Chr15;Chr15;Chr15;Chr15;Chr15	6628752;6629047;6629237;6629392;6629724;6630322;6630968;6631119;6631506	6628962;6629104;6629286;6629547;6630108;6630393;6631021;6631413;6631594	-;-;-;-;-;-;-;-;-	1370	65	147	14	95	32	142	35	170	76	132	56	199
mRNA:MD15G1094700	Chr15;Chr15;Chr15;Chr15;Chr15;Chr15;Chr15;Chr15;Chr15;Chr15;Chr15;Chr15;Chr15;Chr15;Chr15;Chr15	6633572;6634004;6634593;6634895;6635181;6635429;6635703;6636241;6636530;6636679;6636870;6637040;6637364;6637641;6638012;6638169	6633898;6634437;6634756;6635031;6635262;6635511;6635829;6636325;6636593;6636740;6636940;6637135;6637512;6637710;6638052;6638441	-;-;-;-;-;-;-;-;-;-;-;-;-;-;-;-	2265	1721	2597	2108	2295	3140	2877	2453	2786	2814	2519	1786	3009
mRNA:MD15G1094800	Chr15	6639516	6640214	-	699	40	63	48	59	53	74	31	49	42	42	57	61
mRNA:MD15G1094900	Chr15	6640216	6640603	-	388	4	14	8	17	5	17	7	2	11	1	11	7
mRNA:MD15G1095000	Chr15;Chr15;Chr15	6640605;6643100;6643505	6640808;6643260;6644030	-;-;-	891	229	342	337	340	270	511	290	385	309	396	291	473
mRNA:MD15G1095100	Chr15;Chr15;Chr15	6645950;6646245;6646405	6646140;6646312;6647272	-;-;-	1127	222	496	368	447	386	635	374	509	438	518	284	611
mRNA:MD15G1095200	Chr15;Chr15	6647827;6648789	6648339;6649281	-;-	1006	923	3236	277	3220	653	3776	1084	5096	1511	4069	1082	3489
mRNA:MD15G1095300	Chr15;Chr15;Chr15	6649283;6650000;6650212	6649699;6650067;6650632	-;-;-	906	475	1783	115	1821	297	2036	520	2865	751	2137	577	1953
mRNA:MD15G1095400	Chr15;Chr15;Chr15;Chr15;Chr15;Chr15;Chr15;Chr15;Chr15;Chr15	6652813;6653896;6654182;6654708;6654915;6655188;6655463;6655658;6655998;6656334	6653199;6654045;6654298;6654815;6655012;6655357;6655539;6655737;6656242;6656682	-;-;-;-;-;-;-;-;-;-	1781	2627	4261	1815	3727	2943	4987	2988	4792	3534	4232	2693	4589
mRNA:MD15G1095500	Chr15	6657257	6657613	-	357	4	8	2	3	2	22	10	8	2	10	8	16
mRNA:MD15G1095600	Chr15;Chr15;Chr15;Chr15;Chr15;Chr15;Chr15;Chr15;Chr15;Chr15;Chr15;Chr15	6658380;6658925;6659159;6659490;6659694;6659920;6660992;6662340;6662646;6662828;6663139;6663753	6658656;6659052;6659221;6659611;6659809;6660727;6661723;6662561;6662741;6663022;6663252;6664297	+;+;+;+;+;+;+;+;+;+;+;+	3418	4024	5312	3843	4251	5717	5303	5031	5995	5806	5262	4237	5073
mRNA:MD15G1095700	Chr15	6666236	6667228	+	993	250	545	79	505	264	442	346	747	543	657	370	625
mRNA:MD15G1095800	Chr15;Chr15;Chr15	6668202;6670635;6671562	6668906;6670890;6672470	+;+;+	1870	8	28	2	44	12	36	14	36	14	24	4	32
mRNA:MD15G1095900	Chr15;Chr15	6681392;6682093	6681927;6682469	+;+	913	0	0	2	0	0	0	0	0	0	0	0	0
mRNA:MD15G1096000	Chr15;Chr15;Chr15;Chr15;Chr15;Chr15;Chr15	6682537;6682701;6684188;6685758;6685952;6686906;6688089	6682645;6683701;6685596;6685868;6686370;6687117;6688287	-;-;-;-;-;-;-	3460	187	186	255	120	394	174	345	247	331	205	231	170
mRNA:MD15G1096100	Chr15;Chr15;Chr15;Chr15;Chr15;Chr15;Chr15;Chr15;Chr15	6703352;6704528;6705292;6705671;6706369;6706563;6707255;6708185;6708759	6704041;6704629;6705469;6706018;6706475;6706657;6707656;6708334;6709130	+;+;+;+;+;+;+;+;+	2444	388	659	270	467	500	705	428	644	520	701	387	633
mRNA:MD15G1096200	Chr15;Chr15	6709930;6710110	6709996;6710294	+;+	252	15	26	0	12	3	24	6	15	14	28	9	24
mRNA:MD15G1096300	Chr15;Chr15;Chr15;Chr15;Chr15;Chr15;Chr15	6710462;6710575;6712169;6712776;6712979;6713687;6714006	6710485;6711688;6712298;6712904;6713098;6713747;6714140	-;-;-;-;-;-;-	1713	2110	2409	2291	1930	3641	2653	3237	2892	3279	2576	1933	2481
mRNA:MD15G1096400	Chr15;Chr15;Chr15;Chr15;Chr15;Chr15;Chr15;Chr15;Chr15;Chr15	6728452;6729552;6730149;6731120;6731449;6732151;6732479;6732690;6739011;6739895	6729330;6730045;6730340;6731205;6731524;6732311;6732592;6732788;6739089;6740239	-;-;-;-;-;-;-;-;-;-	2525	2131	3151	2892	2597	4184	3289	2945	3339	3671	2856	2224	3305
mRNA:MD15G1096500	Chr15;Chr15;Chr15;Chr15;Chr15	6742191;6742881;6743733;6744370;6744515	6742723;6743554;6743911;6744416;6744988	-;-;-;-;-	1907	1288	2252	687	1971	1354	2710	1238	2772	1624	2133	1497	2551
mRNA:MD15G1096600	Chr15;Chr15;Chr15	6745589;6747270;6748021	6746349;6747350;6748591	+;+;+	1413	639	781	505	617	661	675	737	706	704	581	544	647
mRNA:MD15G1096700	Chr15;Chr15;Chr15;Chr15;Chr15;Chr15;Chr15;Chr15	6748593;6749673;6750459;6750905;6751615;6751850;6752451;6752632	6748798;6750358;6750790;6751244;6751763;6751943;6752522;6753049	+;+;+;+;+;+;+;+	2297	3108	3646	2670	2358	4288	3101	3649	3445	3919	3107	2809	2894
mRNA:MD15G1096800	Chr15;Chr15;Chr15;Chr15;Chr15;Chr15;Chr15;Chr15;Chr15;Chr15;Chr15	6754439;6755097;6755481;6755662;6755911;6756759;6757044;6759105;6759682;6759899;6760532	6754850;6755196;6755561;6755766;6756486;6756818;6758482;6759571;6759774;6760169;6760752	+;+;+;+;+;+;+;+;+;+;+	3825	531	836	724	938	680	1127	656	1043	913	911	573	1083
mRNA:MD15G1096900	Chr15;Chr15;Chr15;Chr15;Chr15;Chr15;Chr15;Chr15;Chr15;Chr15;Chr15;Chr15	6762146;6762762;6763070;6763254;6763425;6763613;6763932;6764203;6764463;6764733;6764916;6765189	6762424;6762833;6763131;6763337;6763524;6763733;6764095;6764340;6764584;6764827;6765036;6765589	+;+;+;+;+;+;+;+;+;+;+;+	1759	7863	8726	14598	4917	25437	5731	18577	8711	17139	6404	7017	5313
mRNA:MD15G1097000	Chr15;Chr15;Chr15;Chr15;Chr15;Chr15;Chr15;Chr15;Chr15;Chr15;Chr15;Chr15	6766781;6767193;6767523;6767771;6768200;6770154;6770392;6770633;6770932;6771261;6771731;6772463	6767085;6767429;6767637;6768090;6770000;6770282;6770495;6770727;6770989;6771315;6771941;6772638	-;-;-;-;-;-;-;-;-;-;-;-	3606	481	940	331	858	748	988	620	1242	818	1143	544	1142
mRNA:MD15G1097100	Chr15;Chr15;Chr15;Chr15	6773924;6774305;6774507;6774774	6774201;6774386;6774654;6774782	-;-;-;-	517	1287	1704	996	945	1321	1339	1695	1545	1590	1350	1043	1405
mRNA:MD15G1097200	Chr15;Chr15	6774838;6775291	6775205;6775389	+;+	467	35	67	24	24	40	43	33	61	57	35	29	43
mRNA:MD15G1097300	Chr15;Chr15;Chr15;Chr15;Chr15	6775663;6776066;6776334;6776624;6776814	6775815;6776208;6776483;6776702;6777014	-;-;-;-;-	726	1158	1711	1258	1086	1564	1439	1587	1774	1650	1586	1167	1511
mRNA:MD15G1097400	Chr15;Chr15;Chr15;Chr15;Chr15;Chr15	6779567;6780435;6780757;6780976;6781219;6781884	6780111;6780496;6780844;6781079;6781346;6782135	-;-;-;-;-;-	1179	5079	5966	4923	4018	8304	5189	7132	5936	7122	5115	4387	4993
mRNA:MD15G1097500	Chr15;Chr15;Chr15;Chr15;Chr15;Chr15;Chr15;Chr15;Chr15;Chr15;Chr15;Chr15	6784097;6784438;6784719;6784916;6785235;6785392;6785558;6785737;6786008;6786153;6786735;6787439	6784340;6784578;6784812;6785137;6785285;6785478;6785634;6785764;6786072;6786353;6786894;6787908	-;-;-;-;-;-;-;-;-;-;-;-	1840	815	1309	723	1182	1189	1842	1331	1496	1170	1404	876	1758
mRNA:MD15G1097600	Chr15;Chr15;Chr15;Chr15;Chr15;Chr15;Chr15;Chr15;Chr15;Chr15;Chr15;Chr15	6798746;6799599;6799885;6800620;6800800;6801180;6801436;6801920;6802081;6802326;6803190;6803460	6799160;6799676;6800021;6800689;6800886;6801230;6801563;6802005;6802232;6802441;6803312;6803621	-;-;-;-;-;-;-;-;-;-;-;-	1605	3996	3797	4142	2715	5683	3454	5556	4233	4998	3455	3451	3655
mRNA:MD15G1097700	Chr15;Chr15;Chr15;Chr15;Chr15;Chr15;Chr15	6805667;6806055;6806351;6806643;6806813;6807069;6807469	6805965;6806179;6806436;6806683;6806979;6807131;6807910	+;+;+;+;+;+;+	1223	471	601	383	577	618	695	630	875	737	645	582	708
mRNA:MD15G1097800	Chr15	6808652	6809178	-	527	60	99	39	128	29	172	54	73	109	97	88	97
mRNA:MD15G1097900	Chr15;Chr15	6809180;6809759	6809672;6810153	-;-	888	147	129	51	175	55	271	67	133	145	187	121	217
mRNA:MD15G1098000	Chr15;Chr15;Chr15	6811202;6812514;6812835	6811630;6812605;6813600	+;+;+	1287	601	769	447	499	747	729	812	854	828	861	575	648
mRNA:MD15G1098100	Chr15;Chr15;Chr15;Chr15;Chr15;Chr15;Chr15;Chr15	6813671;6814086;6814404;6814696;6814920;6815084;6815500;6816140	6813980;6814247;6814551;6814781;6814990;6815170;6815970;6817126	-;-;-;-;-;-;-;-	2322	8	28	0	18	2	12	12	30	12	19	14	25
mRNA:MD15G1098200	Chr15;Chr15;Chr15;Chr15;Chr15;Chr15;Chr15;Chr15;Chr15;Chr15;Chr15	6819582;6820184;6820880;6821190;6821780;6822209;6822544;6823825;6824273;6824674;6825641	6820078;6820633;6821056;6821300;6821989;6822375;6822772;6824023;6824397;6825190;6825831	-;-;-;-;-;-;-;-;-;-;-	2873	1975	2746	2171	2058	3249	2938	2649	3202	3068	2623	2248	2436
mRNA:MD15G1098300	Chr15;Chr15;Chr15;Chr15	6826044;6826910;6827274;6827790	6826627;6826979;6827436;6828451	+;+;+;+	1479	584	1237	421	1138	495	1690	644	1450	839	1356	763	1450
mRNA:MD15G1098400	Chr15;Chr15;Chr15	6828681;6829202;6829432	6829095;6829337;6829713	-;-;-	833	4152	3438	4313	2055	5849	2613	6860	3215	5327	2927	3224	2611
ncRNA:MD15G1098500	Chr15	6829715	6829790	+	76	5	1	0	2	0	4	0	0	1	0	2	0
mRNA:MD15G1098600	Chr15	6829793	6830185	-	393	0	0	0	0	0	0	0	0	0	0	0	0
mRNA:MD15G1098700	Chr15;Chr15;Chr15;Chr15	6833888;6835202;6835782;6836768	6835005;6835324;6836030;6838031	-;-;-;-	2754	140	303	37	232	116	481	139	346	169	293	172	352
mRNA:MD15G1098800	Chr15;Chr15;Chr15	6882296;6882515;6883350	6882414;6882617;6884745	+;+;+	1618	30132	65769	12772	70873	16443	117832	22771	79639	34947	73205	30761	106018
mRNA:MD15G1098900	Chr15;Chr15;Chr15;Chr15;Chr15;Chr15;Chr15;Chr15;Chr15;Chr15;Chr15;Chr15;Chr15;Chr15;Chr15;Chr15	6897532;6899515;6899864;6900135;6900348;6900599;6900817;6901071;6901790;6902372;6902882;6903147;6903359;6903558;6903846;6903965	6897749;6899617;6900053;6900228;6900450;6900703;6900900;6901200;6902295;6902436;6903059;6903261;6903426;6903635;6903869;6904069	+;+;+;+;+;+;+;+;+;+;+;+;+;+;+;+	2166	2	8	5	4	8	21	14	18	2	10	10	14
mRNA:MD15G1099000	Chr15;Chr15;Chr15	6906856;6907267;6907737	6906881;6907363;6907799	-;-;-	186	0	0	0	6	0	0	0	0	0	0	0	0
mRNA:MD15G1099100	Chr15;Chr15;Chr15	6908809;6909361;6909577	6908823;6909468;6909915	-;-;-	462	0	2	0	0	0	2	0	2	0	0	0	0
mRNA:MD15G1099200	Chr15;Chr15;Chr15;Chr15	6913028;6913655;6913939;6914107	6913039;6913834;6913973;6914116	-;-;-;-	237	0	0	0	0	0	0	0	0	0	0	0	0
mRNA:MD15G1099300	Chr15;Chr15;Chr15;Chr15;Chr15;Chr15;Chr15;Chr15;Chr15;Chr15;Chr15;Chr15	6915730;6916685;6918160;6918430;6921876;6922207;6922504;6922745;6923249;6923493;6923745;6924327	6916026;6917071;6918328;6919514;6921902;6922299;6922582;6922835;6923354;6923609;6923844;6924939	+;+;+;+;+;+;+;+;+;+;+;+	3164	2723	4277	2184	3719	3522	4487	3044	4279	3662	4199	2648	4481
mRNA:MD15G1099400	Chr15;Chr15;Chr15;Chr15	6925595;6927566;6927991;6928508	6926973;6927735;6928214;6929595	+;+;+;+	2861	1063	2084	181	1297	612	1735	1001	2304	1481	2163	985	1888
mRNA:MD15G1099500	Chr15;Chr15;Chr15	6932383;6933569;6933807	6932852;6933699;6934108	-;-;-	903	1066	517	1483	375	3406	489	2130	729	1599	471	699	492
mRNA:MD15G1099600	Chr15;Chr15;Chr15;Chr15;Chr15;Chr15;Chr15;Chr15;Chr15;Chr15;Chr15;Chr15	6935085;6935616;6935842;6935956;6936199;6936528;6936805;6936986;6937878;6938022;6938275;6938494	6935454;6935736;6935868;6936109;6936247;6936642;6936896;6937133;6937942;6938119;6938380;6938754	+;+;+;+;+;+;+;+;+;+;+;+	1606	2348	3178	2093	2606	3260	3311	2784	3520	3582	3086	2373	4081
mRNA:MD15G1099700	Chr15	6939141	6941117	-	1977	130	206	77	96	225	175	196	183	181	216	200	230
mRNA:MD15G1099800	Chr15	6941229	6942857	+	1629	39	59	40	29	86	61	35	80	38	33	74	62
mRNA:MD15G1099900	Chr15;Chr15;Chr15;Chr15	6943100;6943221;6943966;6944153	6943127;6943881;6944094;6944403	-;-;-;-	1069	723	868	481	556	543	715	874	911	852	797	530	837
mRNA:MD15G1100000	Chr15;Chr15;Chr15	6945542;6946037;6946769	6945985;6946398;6946841	-;-;-	879	104	113	48	78	77	150	98	130	158	152	81	171
mRNA:MD15G1100100	Chr15;Chr15;Chr15	6952781;6953618;6954373	6952987;6953889;6954972	+;+;+	1079	125	192	87	110	216	130	198	370	271	193	79	272
mRNA:MD15G1100200	Chr15;Chr15;Chr15;Chr15;Chr15;Chr15;Chr15;Chr15;Chr15;Chr15;Chr15;Chr15;Chr15;Chr15	6963724;6964216;6964391;6964954;6965202;6965699;6965901;6966038;6966327;6966470;6967289;6967507;6967682;6968237	6964110;6964277;6964471;6965109;6965366;6965761;6965963;6966091;6966383;6966538;6967402;6967572;6967809;6968556	-;-;-;-;-;-;-;-;-;-;-;-;-;-	1785	5180	5328	5067	3712	7596	4631	7098	5374	6719	4622	4349	4266
mRNA:MD15G1100300	Chr15;Chr15;Chr15;Chr15;Chr15;Chr15;Chr15;Chr15;Chr15	6970277;6970696;6970864;6971311;6971520;6972018;6972633;6972893;6973172	6970589;6970757;6970944;6971433;6971684;6972080;6972746;6973006;6973288	-;-;-;-;-;-;-;-;-	1152	461	1179	255	1258	557	1336	387	1529	651	1306	747	1454
mRNA:MD15G1100400	Chr15;Chr15;Chr15;Chr15;Chr15;Chr15	6974309;6974557;6974707;6975334;6975554;6975729	6974386;6974620;6974781;6975447;6975622;6975874	-;-;-;-;-;-	546	187	546	99	590	267	562	228	796	351	610	303	636
ncRNA:MD15G1100500	Chr15	6977686	6977796	-	111	0	0	0	0	0	0	0	0	0	0	0	0
mRNA:MD15G1100600	Chr15;Chr15;Chr15	6994666;6996187;6997136	6994755;6996309;6997533	+;+;+	611	0	4	0	4	0	4	0	19	16	4	0	11
mRNA:MD15G1100700	Chr15	6997535	6998771	+	1237	0	0	0	0	0	0	0	0	0	0	1	2
mRNA:MD15G1100800	Chr15;Chr15;Chr15;Chr15;Chr15;Chr15;Chr15;Chr15;Chr15;Chr15;Chr15;Chr15;Chr15;Chr15	7018420;7018583;7018901;7019123;7019300;7019579;7019988;7020275;7020817;7021113;7021560;7022221;7022561;7022869	7018494;7018810;7018987;7019212;7019426;7019679;7020156;7020396;7020945;7021286;7021696;7022410;7022654;7023737	+;+;+;+;+;+;+;+;+;+;+;+;+;+	2592	3569	2279	6919	1477	12308	1306	6933	2520	5552	1799	2779	1796
ncRNA:MD15G1100900	Chr15;Chr15;Chr15;Chr15	7060158;7060346;7060512;7062560	7060240;7060408;7060592;7062615	-;-;-;-	283	49	87	4	117	48	169	9	116	14	102	9	113
ncRNA:MD15G1101000	Chr15	7077072	7077191	+	120	0	2	0	0	0	0	0	0	0	0	0	0
ncRNA:MD15G1101100	Chr15	7077458	7077572	+	115	0	0	0	0	0	0	0	0	0	0	0	0
ncRNA:MD15G1101200	Chr15	7077803	7077916	+	114	0	0	0	0	0	0	0	0	0	0	0	0
ncRNA:MD15G1101300	Chr15	7091710	7091830	-	121	0	0	0	0	0	0	0	0	0	0	0	0
mRNA:MD15G1101400	Chr15	7111839	7112639	+	801	1	1	0	3	0	1	0	3	1	0	4	3
mRNA:MD15G1101500	Chr15;Chr15	7152630;7153199	7152760;7153337	-;-	270	47	46	20	52	30	24	29	51	72	40	36	45
ncRNA:MD15G1101600	Chr15	7154463	7154576	+	114	0	0	0	0	0	0	0	0	0	0	0	0
mRNA:MD15G1101700	Chr15	7168510	7169136	-	627	10	21	7	12	20	27	19	19	11	16	9	14
mRNA:MD15G1101800	Chr15;Chr15;Chr15	7200180;7201598;7203131	7200216;7201683;7204462	+;+;+	1455	20	64	0	114	3	83	2	122	2	60	2	87
mRNA:MD15G1101900	Chr15;Chr15;Chr15;Chr15	7212316;7212501;7212676;7221710	7212366;7212590;7212802;7222388	+;+;+;+	947	37	81	58	54	102	59	36	84	67	46	59	108
mRNA:MD15G1102000	Chr15;Chr15;Chr15;Chr15;Chr15	7228825;7229584;7229882;7230078;7230216	7229463;7229712;7229981;7230135;7230252	+;+;+;+;+	963	86	165	110	156	146	155	56	153	171	130	110	155
mRNA:MD15G1102100	Chr15;Chr15;Chr15;Chr15;Chr15;Chr15	7230266;7231014;7231597;7231759;7232101;7232410	7230291;7231171;7231669;7231950;7232194;7233535	+;+;+;+;+;+	1669	1357	1341	2180	1003	3696	1071	1954	1273	2076	1055	1172	1155
mRNA:MD15G1102200	Chr15	7235426	7235989	+	564	0	6	0	0	4	4	0	28	2	12	6	0
mRNA:MD15G1102300	Chr15;Chr15;Chr15;Chr15;Chr15;Chr15	7237154;7238037;7238275;7238588;7238899;7239655	7237670;7238162;7238350;7238750;7239016;7239997	-;-;-;-;-;-	1343	227	321	176	235	211	276	221	297	302	311	129	225
mRNA:MD15G1102400	Chr15;Chr15	7247480;7248953	7248621;7249020	-;-	1210	350	661	392	458	549	629	629	803	616	597	480	851
mRNA:MD15G1102500	Chr15;Chr15	7254485;7256809	7255027;7256976	-;-	711	98	86	226	72	149	100	178	167	90	141	110	202
ncRNA:MD15G1102600	Chr15	7266604	7266709	-	106	0	0	0	0	0	0	0	0	0	0	0	0
mRNA:MD15G1102700	Chr15	7267646	7268164	+	519	0	0	0	0	0	0	0	0	0	0	2	0
mRNA:MD15G1102800	Chr15;Chr15;Chr15	7276931;7277595;7277769	7277183;7277686;7277958	-;-;-	535	48	43	27	44	62	56	47	58	47	85	32	77
mRNA:MD15G1102900	Chr15;Chr15;Chr15	7278156;7278653;7279290	7278387;7278896;7279963	+;+;+	1150	1432	1578	1608	1279	1979	2187	1716	1611	1690	1373	1238	1372
ncRNA:MD15G1103000	Chr15	7280075	7280200	-	126	0	0	0	0	0	4	0	0	0	4	0	0
mRNA:MD15G1103100	Chr15;Chr15;Chr15;Chr15;Chr15;Chr15;Chr15;Chr15;Chr15;Chr15;Chr15;Chr15;Chr15;Chr15;Chr15;Chr15;Chr15;Chr15;Chr15;Chr15;Chr15;Chr15;Chr15;Chr15;Chr15;Chr15;Chr15;Chr15;Chr15	7281842;7282112;7282569;7282787;7283016;7283251;7283524;7283698;7283850;7284008;7284153;7284338;7284850;7285056;7285379;7285630;7285987;7286286;7286667;7286871;7287090;7287348;7287495;7287687;7287895;7288244;7288508;7288786;7289063	7282018;7282219;7282637;7282870;7283092;7283317;7283581;7283765;7283912;7284061;7284255;7284447;7284969;7285112;7285545;7285792;7286070;7286411;7286797;7286952;7287177;7287391;7287590;7287763;7288092;7288409;7288579;7288989;7289211	+;+;+;+;+;+;+;+;+;+;+;+;+;+;+;+;+;+;+;+;+;+;+;+;+;+;+;+;+	3062	1914	2185	2192	1739	3523	2317	2288	2134	2809	1924	1719	2198
mRNA:MD15G1103200	Chr15;Chr15;Chr15;Chr15;Chr15	7289214;7289810;7290156;7290336;7290503	7289574;7289893;7290248;7290408;7290687	-;-;-;-;-	796	795	1374	465	1151	726	1859	723	1535	802	1135	794	1489
mRNA:MD15G1103300	Chr15;Chr15;Chr15;Chr15;Chr15;Chr15;Chr15;Chr15	7291041;7291567;7291969;7292581;7292786;7292948;7293101;7293266	7291438;7291641;7292042;7292692;7292858;7293003;7293177;7293394	-;-;-;-;-;-;-;-	994	449	575	373	433	464	521	555	623	501	613	446	667
mRNA:MD15G1103400	Chr15;Chr15;Chr15;Chr15;Chr15;Chr15;Chr15;Chr15	7294069;7294646;7294972;7295193;7295620;7295969;7296609;7296835	7294464;7294852;7295088;7295348;7295769;7296078;7296752;7296915	-;-;-;-;-;-;-;-	1361	681	1156	403	999	890	1388	701	1268	766	1117	595	1471
mRNA:MD15G1103500	Chr15;Chr15	7296917;7297307	7297241;7297494	-;-	513	97	166	63	147	126	232	78	211	97	198	116	205
mRNA:MD15G1103600	Chr15;Chr15;Chr15;Chr15	7298251;7298669;7301993;7302767	7298347;7298902;7302570;7302852	-;-;-;-	995	561	1012	646	941	991	1252	741	1375	962	1117	772	1391
mRNA:MD15G1103700	Chr15;Chr15;Chr15	7306211;7307336;7308620	7306491;7308426;7308655	+;+;+	1408	652	1140	555	929	935	1239	770	1078	809	1021	655	989
mRNA:MD15G1103800	Chr15;Chr15;Chr15	7308657;7309014;7309668	7308895;7309577;7310365	+;+;+	1501	830	1279	640	975	1104	1369	981	1162	984	1242	766	1279
mRNA:MD15G1103900	Chr15;Chr15;Chr15	7313466;7314572;7315169	7313519;7314596;7315373	-;-;-	284	0	0	0	1	0	0	0	0	0	0	0	0
mRNA:MD15G1104000	Chr15;Chr15;Chr15;Chr15	7318066;7319451;7320757;7321150	7318688;7320543;7321032;7322943	+;+;+;+	3786	1617	2759	1323	2252	2705	2833	2099	2739	2526	2542	1893	2782
mRNA:MD15G1104100	Chr15;Chr15;Chr15;Chr15;Chr15;Chr15;Chr15;Chr15;Chr15	7323453;7324044;7324244;7324436;7324604;7324871;7325045;7325237;7325884	7323907;7324123;7324315;7324482;7324660;7324927;7325121;7325357;7326288	-;-;-;-;-;-;-;-;-	1371	4123	2804	11125	2377	6309	2751	5164	2850	3712	2598	3490	1942
mRNA:MD15G1104200	Chr15;Chr15	7330733;7332414	7331380;7333119	+;+	1354	1534	2069	1184	1489	1794	2110	1645	1988	1952	1851	1329	1563
mRNA:MD15G1104300	Chr15;Chr15;Chr15	7333833;7334888;7335666	7334561;7335320;7335802	+;+;+	1299	881	1955	802	1449	777	2908	760	1885	832	1523	1191	2445
mRNA:MD15G1104400	Chr15	7338302	7339063	+	762	0	4	0	4	0	13	0	1	0	0	0	0
mRNA:MD15G1104500	Chr15;Chr15	7339542;7339952	7339730;7340257	+;+	495	0	2	0	0	0	0	1	1	0	2	0	0
mRNA:MD15G1104600	Chr15	7341095	7341286	+	192	0	0	0	0	0	0	0	1	0	3	0	0
mRNA:MD15G1104700	Chr15;Chr15;Chr15	7346432;7347871;7348813	7347107;7348461;7349483	+;+;+	1938	35	30	19	34	46	45	71	42	62	30	27	31
mRNA:MD15G1104800	Chr15;Chr15;Chr15;Chr15;Chr15;Chr15	7350399;7351491;7351787;7356803;7356912;7357239	7351106;7351630;7352033;7356828;7357023;7357392	-;-;-;-;-;-	1387	2419	4066	2288	3952	2918	4998	2523	3855	3509	3813	2553	5391
ncRNA:MD15G1104900	Chr15;Chr15	7357417;7357911	7357742;7357967	+;+	383	2	5	4	6	0	6	0	0	1	8	6	5
mRNA:MD15G1105000	Chr15;Chr15;Chr15;Chr15	7358169;7358618;7359364;7359791	7358283;7358675;7359449;7360396	-;-;-;-	865	635	1334	658	1240	945	1677	693	1274	1163	1232	925	1803
mRNA:MD15G1105100	Chr15;Chr15;Chr15;Chr15;Chr15;Chr15;Chr15;Chr15;Chr15;Chr15	7362093;7362337;7362480;7362694;7362892;7363322;7363968;7364180;7364397;7364760	7362247;7362396;7362581;7362770;7363015;7363386;7364037;7364255;7364490;7365179	+;+;+;+;+;+;+;+;+;+	1243	723	1013	636	732	890	855	943	1012	1072	1025	731	1049
mRNA:MD15G1105200	Chr15;Chr15	7366594;7366788	7366743;7367366	+;+	729	0	0	0	0	0	0	0	0	0	0	0	0
mRNA:MD15G1105300	Chr15;Chr15;Chr15;Chr15;Chr15;Chr15;Chr15;Chr15;Chr15;Chr15	7368198;7368825;7369077;7369392;7369684;7369863;7370268;7370442;7371070;7371938	7368660;7368925;7369198;7369597;7369741;7370175;7370369;7370870;7371828;7372187	+;+;+;+;+;+;+;+;+;+	2803	0	0	0	0	1	0	0	0	0	0	0	0
mRNA:MD15G1105400	Chr15	7372369	7373268	-	900	219	179	270	152	277	154	292	230	248	167	149	194
mRNA:MD15G1105500	Chr15;Chr15;Chr15	7375298;7375517;7375821	7375372;7375649;7376596	+;+;+	984	0	0	0	0	0	0	0	0	0	0	0	0
mRNA:MD15G1105600	Chr15;Chr15;Chr15;Chr15;Chr15;Chr15;Chr15;Chr15;Chr15;Chr15;Chr15;Chr15;Chr15	7377284;7378088;7378391;7378715;7378941;7379303;7379634;7379846;7380045;7380472;7380752;7381136;7381612	7377637;7378261;7378476;7378834;7378971;7379378;7379721;7379907;7380121;7380574;7380813;7381267;7381724	-;-;-;-;-;-;-;-;-;-;-;-;-	1478	3070	3539	2882	2683	4161	3703	4053	3830	4028	3252	2732	3221
mRNA:MD15G1105700	Chr15;Chr15;Chr15;Chr15;Chr15;Chr15;Chr15;Chr15;Chr15;Chr15;Chr15;Chr15;Chr15;Chr15;Chr15;Chr15;Chr15;Chr15;Chr15;Chr15;Chr15;Chr15	7382325;7382994;7383198;7383620;7383822;7384331;7384519;7385084;7385378;7385748;7386064;7386391;7386766;7387384;7388363;7388596;7389161;7389591;7389910;7390732;7391244;7392417	7382886;7383089;7383263;7383709;7383942;7384414;7384595;7385191;7385449;7385807;7386132;7386474;7386849;7387476;7388463;7388705;7389207;7389677;7390564;7391150;7392014;7392565	-;-;-;-;-;-;-;-;-;-;-;-;-;-;-;-;-;-;-;-;-;-	4005	463	629	357	481	443	529	474	692	592	648	471	695
mRNA:MD15G1105800	Chr15;Chr15;Chr15	7393490;7395709;7396108	7394654;7395983;7397047	+;+;+	2380	788	991	965	772	1193	934	1173	1169	1141	984	916	979
mRNA:MD15G1105900	Chr15;Chr15;Chr15;Chr15;Chr15;Chr15;Chr15	7397894;7398601;7398878;7399741;7399956;7400507;7400762	7398398;7398706;7399123;7399851;7400114;7400650;7401211	+;+;+;+;+;+;+	1721	574	770	432	703	761	925	832	1110	897	1005	704	1001
mRNA:MD15G1106000	Chr15;Chr15;Chr15;Chr15;Chr15;Chr15;Chr15	7401220;7402242;7402571;7402771;7403178;7403623;7404307	7402136;7402478;7402682;7403072;7403384;7404202;7404520	-;-;-;-;-;-;-	2569	187	371	136	273	227	256	274	610	487	453	228	386
mRNA:MD15G1106100	Chr15;Chr15;Chr15;Chr15;Chr15;Chr15	7407763;7408430;7408766;7409774;7409960;7410223	7408198;7408543;7409000;7409862;7410076;7410298	-;-;-;-;-;-	1067	5954	7306	5328	5451	7568	6546	7928	7055	7452	6438	5285	6346
mRNA:MD15G1106200	Chr15;Chr15	7412846;7414147	7413556;7415161	-;-	1726	93	188	32	106	182	124	170	187	249	210	220	243
mRNA:MD15G1106300	Chr15;Chr15	7428200;7429917	7429738;7430360	+;+	1983	123	184	48	311	54	488	62	215	93	289	187	376
mRNA:MD15G1106400	Chr15	7438426	7439631	+	1206	2768	2884	2173	2653	3805	3770	4244	3634	3173	2890	2476	3030
mRNA:MD15G1106500	Chr15;Chr15;Chr15;Chr15;Chr15;Chr15;Chr15;Chr15;Chr15;Chr15	7440141;7440976;7441211;7441416;7441660;7442472;7444084;7450147;7451031;7451527	7440668;7441109;7441292;7441557;7442336;7443360;7449990;7450764;7451167;7451623	-;-;-;-;-;-;-;-;-;-	9211	4414	6215	5513	4867	8106	6224	5959	6790	7012	6084	4765	5823
mRNA:MD15G1106600	Chr15;Chr15;Chr15	7467131;7468347;7468590	7467941;7468472;7469028	+;+;+	1376	5565	5114	6853	3443	11649	3995	8840	5338	7560	4086	4287	3902
mRNA:MD15G1106700	Chr15;Chr15;Chr15;Chr15;Chr15	7475802;7476141;7476817;7477159;7477455	7476056;7476183;7476947;7477291;7477694	+;+;+;+;+	802	138	176	119	133	244	172	159	220	210	166	113	212
mRNA:MD15G1106800	Chr15;Chr15;Chr15;Chr15	7478062;7478475;7480873;7481090	7478360;7480819;7480965;7481457	+;+;+;+	3105	10	6	0	2	2	0	3	2	11	0	0	1
mRNA:MD15G1106900	Chr15;Chr15	7483223;7483968	7483671;7486063	+;+	2545	834	1321	720	837	1181	1192	1066	1351	1273	1198	860	1255
ncRNA:MD15G1107000	Chr15;Chr15	7486065;7486466	7486410;7486640	-;-	521	6	5	2	0	2	0	8	0	8	2	0	4
mRNA:MD15G1107100	Chr15;Chr15	7496492;7497135	7497025;7497724	+;+	1124	21706	20005	18092	19104	27998	25502	21051	16722	26710	16416	19381	21523
mRNA:MD15G1107200	Chr15;Chr15;Chr15	7500801;7501224;7501642	7501150;7501251;7501893	+;+;+	630	119	263	123	275	183	343	159	284	216	267	178	333
mRNA:MD15G1107300	Chr15	7502196	7502396	-	201	574	379	857	330	741	609	696	181	812	271	227	329
mRNA:MD15G1107400	Chr15	7503992	7505137	-	1146	1901	1734	1720	1471	2113	2141	2821	1595	2096	1744	1552	1937
mRNA:MD15G1107500	Chr15;Chr15;Chr15;Chr15;Chr15	7511109;7511479;7511984;7512780;7513793	7511152;7511776;7512074;7513005;7513871	+;+;+;+;+	738	1	0	0	1	1	2	0	3	1	2	0	3
mRNA:MD15G1107600	Chr15;Chr15	7519062;7520016	7519359;7520755	+;+	1038	676	659	704	546	769	680	744	827	922	721	613	720
mRNA:MD15G1107700	Chr15	7521749	7522162	+	414	3	0	2	4	0	0	4	0	4	4	2	0
mRNA:MD15G1107800	Chr15	7522873	7524192	-	1320	0	0	0	0	0	0	0	0	0	0	0	0
mRNA:MD15G1107900	Chr15;Chr15;Chr15;Chr15;Chr15;Chr15	7532543;7534414;7535750;7535881;7536227;7536732	7532705;7535619;7535800;7535979;7536391;7537097	+;+;+;+;+;+	2050	1552	1924	1910	1454	3160	1836	2145	2172	2294	1765	1634	1711
mRNA:MD15G1108000	Chr15;Chr15	7539648;7541359	7541076;7541382	-;-	1453	1074	1560	839	1350	1479	1829	1431	1638	1397	1672	1222	1577
mRNA:MD15G1108100	Chr15;Chr15;Chr15;Chr15;Chr15;Chr15;Chr15;Chr15;Chr15;Chr15;Chr15;Chr15;Chr15	7543039;7543388;7543624;7543785;7544943;7545602;7545826;7546241;7546615;7546836;7547144;7547687;7548223	7543244;7543429;7543672;7543833;7545013;7545660;7545915;7546298;7546751;7546892;7547241;7547889;7548658	+;+;+;+;+;+;+;+;+;+;+;+;+	1555	1368	1500	1266	1376	1762	1745	1699	1679	1703	1487	1077	1901
mRNA:MD15G1108200	Chr15;Chr15;Chr15	7548790;7548972;7549421	7548869;7549104;7549625	-;-;-	418	60	122	64	64	79	100	89	98	106	117	57	74
mRNA:MD15G1108300	Chr15;Chr15;Chr15;Chr15	7552935;7553346;7554213;7554483	7553233;7553543;7554378;7555121	+;+;+;+	1302	163	386	36	215	170	215	219	414	287	328	150	283
mRNA:MD15G1108400	Chr15;Chr15;Chr15;Chr15;Chr15;Chr15;Chr15;Chr15;Chr15;Chr15;Chr15;Chr15;Chr15;Chr15;Chr15;Chr15;Chr15	7555975;7556663;7556943;7557285;7557573;7557815;7557985;7558170;7558797;7559081;7559310;7559505;7559721;7560576;7560900;7563127;7563364	7556484;7556844;7557125;7557458;7557733;7557896;7558017;7558408;7558961;7559225;7559414;7559627;7560482;7560812;7561019;7563221;7563559	-;-;-;-;-;-;-;-;-;-;-;-;-;-;-;-;-	3512	15257	17677	16833	14113	22135	15811	19314	19112	18550	19097	15419	16536
mRNA:MD15G1108500	Chr15;Chr15;Chr15;Chr15;Chr15;Chr15	7575242;7575770;7576694;7576878;7577110;7577813	7575660;7575847;7576776;7577025;7577391;7578217	-;-;-;-;-;-	1415	518	574	336	387	581	521	553	615	579	596	382	566
mRNA:MD15G1108600	Chr15;Chr15;Chr15;Chr15;Chr15;Chr15;Chr15;Chr15;Chr15;Chr15;Chr15;Chr15;Chr15	7578832;7579615;7580333;7581001;7581216;7581420;7582104;7583557;7584123;7584347;7584931;7585637;7586093	7579536;7579714;7580418;7581079;7581246;7581469;7582323;7583739;7584241;7584432;7585046;7585704;7586497	-;-;-;-;-;-;-;-;-;-;-;-;-	2248	2470	3592	1878	3372	2755	4416	2572	3998	3056	3797	2476	4131
mRNA:MD15G1108700	Chr15	7587739	7588203	+	465	37	29	39	41	60	43	53	47	38	33	24	41
mRNA:MD15G1108800	Chr15;Chr15;Chr15;Chr15;Chr15	7589161;7590017;7590679;7590985;7591336	7589381;7590580;7590848;7591203;7591722	+;+;+;+;+	1561	842	1150	822	628	1304	831	1311	1104	1183	975	791	850
mRNA:MD15G1108900	Chr15;Chr15;Chr15;Chr15	7592071;7592702;7593091;7595261	7592494;7592738;7594139;7595497	-;-;-;-	1747	3389	3115	4654	2339	6751	2840	5381	3767	4691	2917	2785	2913
mRNA:MD15G1109000	Chr15;Chr15;Chr15;Chr15;Chr15;Chr15;Chr15;Chr15;Chr15;Chr15;Chr15;Chr15	7598219;7598716;7598941;7599814;7600538;7601104;7601318;7602262;7603073;7603654;7603834;7604349	7598600;7598850;7599180;7599982;7601025;7601214;7601787;7602339;7603231;7603766;7604007;7604437	-;-;-;-;-;-;-;-;-;-;-;-	2608	2160	3052	1792	2160	2557	2981	2335	2913	3004	2800	2036	2698
mRNA:MD15G1109100	Chr15;Chr15;Chr15;Chr15;Chr15;Chr15;Chr15;Chr15;Chr15;Chr15;Chr15;Chr15;Chr15;Chr15	7605806;7606568;7606741;7606981;7607379;7607735;7608640;7609275;7609538;7609840;7610132;7610396;7610878;7611357	7606297;7606637;7606888;7607093;7607450;7607862;7608835;7609454;7609678;7610004;7610278;7610485;7611084;7611855	-;-;-;-;-;-;-;-;-;-;-;-;-;-	2648	3072	5022	2432	3799	3615	5361	2972	4331	4634	4271	4014	4213
mRNA:MD15G1109200	Chr15;Chr15;Chr15;Chr15;Chr15;Chr15;Chr15;Chr15;Chr15;Chr15	7614491;7615035;7615269;7615539;7615712;7616697;7616906;7617087;7617313;7617475	7614819;7615145;7615366;7615580;7615789;7616775;7617007;7617166;7617381;7618007	+;+;+;+;+;+;+;+;+;+	1521	586	1123	247	664	521	830	744	1315	1263	1215	669	967
mRNA:MD15G1109300	Chr15	7628920	7629240	-	321	0	6	0	0	0	6	0	0	0	0	2	4
mRNA:MD15G1109400	Chr15	7648750	7649625	-	876	0	0	0	0	0	0	0	0	0	0	0	0
mRNA:MD15G1109500	Chr15	7653964	7654752	-	789	0	0	2	0	2	0	0	2	2	0	0	0
mRNA:MD15G1109600	Chr15;Chr15;Chr15;Chr15	7656784;7657472;7657798;7660074	7657041;7657531;7657891;7660498	-;-;-;-	837	12	63	0	17	2	36	4	31	35	46	15	37
mRNA:MD15G1109700	Chr15;Chr15;Chr15;Chr15;Chr15;Chr15;Chr15;Chr15;Chr15;Chr15	7674355;7675067;7675222;7675500;7676061;7676860;7677047;7677569;7677931;7678149	7674609;7675121;7675302;7675617;7676175;7676928;7677151;7677634;7678039;7678962	+;+;+;+;+;+;+;+;+;+	1787	401	708	327	540	554	761	426	723	521	648	412	818
mRNA:MD15G1109800	Chr15;Chr15;Chr15;Chr15;Chr15;Chr15;Chr15;Chr15;Chr15;Chr15;Chr15	7690473;7690766;7690897;7691132;7691287;7691750;7691976;7692155;7692360;7693017;7693800	7690601;7690804;7691019;7691191;7691367;7691840;7692047;7692255;7692458;7693489;7693906	-;-;-;-;-;-;-;-;-;-;-	1375	21	5	19	8	38	8	8	8	17	6	4	3
mRNA:MD15G1109900	Chr15;Chr15;Chr15;Chr15	7695347;7696170;7696607;7696913	7695627;7696293;7696786;7697374	+;+;+;+	1047	5162	11038	3079	12923	4225	21697	5064	12218	6572	11843	6434	18404
mRNA:MD15G1110000	Chr15;Chr15	7697376;7698019	7697768;7698237	-;-	612	169	73	290	53	300	150	128	38	130	35	38	30
mRNA:MD15G1110100	Chr15;Chr15;Chr15;Chr15;Chr15;Chr15;Chr15;Chr15	7698301;7698904;7699072;7699610;7699945;7700112;7700345;7700573	7698525;7698963;7699103;7699752;7700011;7700189;7700490;7701528	+;+;+;+;+;+;+;+	1707	158	353	124	354	233	419	182	327	233	302	231	526
mRNA:MD15G1110200	Chr15;Chr15;Chr15;Chr15;Chr15;Chr15;Chr15;Chr15;Chr15;Chr15;Chr15;Chr15;Chr15	7702158;7703001;7703243;7703563;7703795;7704017;7704232;7704392;7704675;7704883;7705075;7705451;7705656	7702575;7703140;7703467;7703688;7703869;7704133;7704278;7704468;7704750;7704952;7705198;7705500;7706059	+;+;+;+;+;+;+;+;+;+;+;+;+	1949	272	593	132	516	321	688	385	666	451	673	343	547
mRNA:MD15G1110300	Chr15;Chr15;Chr15;Chr15	7706746;7707042;7709263;7709805	7706781;7708948;7709478;7709865	+;+;+;+	2220	31	113	26	44	52	61	40	68	76	74	86	53
mRNA:MD15G1110400	Chr15;Chr15;Chr15;Chr15;Chr15;Chr15	7718620;7719091;7719609;7720432;7720967;7721584	7718971;7719387;7719753;7720541;7721390;7722295	+;+;+;+;+;+	2040	1378	1418	1060	1291	1784	1716	1789	1699	1847	1433	1340	1719
mRNA:MD15G1110500	Chr15;Chr15;Chr15;Chr15;Chr15;Chr15;Chr15;Chr15;Chr15;Chr15;Chr15;Chr15;Chr15;Chr15;Chr15	7733545;7734382;7734615;7735335;7735842;7736781;7737206;7737633;7737992;7738564;7738835;7739418;7739788;7740047;7740358	7733721;7734520;7735211;7735590;7736581;7736889;7737384;7737917;7738199;7738635;7739065;7739681;7739929;7740266;7740719	+;+;+;+;+;+;+;+;+;+;+;+;+;+;+	3981	2601	3799	2491	2914	3563	3857	3410	3850	3771	3470	2881	3483
mRNA:MD15G1110600	Chr15;Chr15;Chr15;Chr15	7740882;7741332;7741497;7741742	7741198;7741376;7741549;7742076	-;-;-;-	750	870	772	848	613	1545	617	1454	883	1318	773	692	724
ncRNA:MD15G1110700	Chr15;Chr15	7743185;7743398	7743241;7743663	-;-	323	2	7	4	0	3	0	2	0	4	5	2	0
mRNA:MD15G1110800	Chr15;Chr15;Chr15;Chr15	7743796;7744247;7745424;7745758	7743920;7744558;7745616;7746394	+;+;+;+	1267	734	1016	474	697	608	1095	753	1026	916	941	713	1012
mRNA:MD15G1110900	Chr15;Chr15	7747045;7747728	7747287;7748421	-;-	937	362	578	307	476	477	509	427	549	631	499	318	535
mRNA:MD15G1111000	Chr15	7748424	7749458	-	1035	296	377	208	387	336	403	279	450	344	355	277	458
mRNA:MD15G1111100	Chr15;Chr15	7749460;7750077	7749910;7750455	-;-	830	125	252	109	218	217	295	149	266	205	200	157	294
ncRNA:MD15G1111200	Chr15	7754668	7754772	-	105	4	4	2	40	0	37	4	8	16	18	2	34
mRNA:MD15G1111300	Chr15	7767296	7768003	-	708	25	39	10	64	36	51	24	60	25	86	35	44
ncRNA:MD15G1111400	Chr15	7773185	7773362	-	178	0	2	0	0	0	0	0	0	0	0	0	0
mRNA:MD15G1111500	Chr15;Chr15	7793648;7794759	7794624;7794980	+;+	1199	301	589	443	454	676	408	604	492	514	477	364	381
mRNA:MD15G1111600	Chr15;Chr15;Chr15;Chr15	7821052;7821718;7822084;7823427	7821617;7821744;7822110;7823568	+;+;+;+	762	236	340	165	288	273	311	211	338	230	367	199	318
mRNA:MD15G1111700	Chr15;Chr15	7854428;7855101	7854943;7855145	-;-	561	168	324	155	301	255	403	215	244	292	262	144	423
mRNA:MD15G1111800	Chr15;Chr15;Chr15;Chr15;Chr15;Chr15;Chr15;Chr15	7855147;7855445;7855710;7856364;7856495;7856906;7857215;7857661	7855273;7855592;7855789;7856393;7856584;7857015;7857332;7857854	-;-;-;-;-;-;-;-	897	422	799	369	800	627	1082	431	866	705	687	506	1067
mRNA:MD15G1111900	Chr15	7857856	7858452	-	597	144	252	114	234	195	339	179	285	244	270	167	364
mRNA:MD15G1112000	Chr15;Chr15	7858455;7859272	7858734;7859492	-;-	501	50	56	27	54	50	74	57	64	70	56	52	91
mRNA:MD15G1112100	Chr15;Chr15;Chr15;Chr15;Chr15;Chr15;Chr15;Chr15;Chr15;Chr15;Chr15;Chr15;Chr15;Chr15;Chr15;Chr15;Chr15;Chr15;Chr15;Chr15;Chr15;Chr15;Chr15	7859494;7859900;7860163;7860392;7860606;7860776;7861044;7861225;7861511;7861694;7861862;7862198;7862415;7862556;7863057;7863442;7863629;7863821;7864756;7864923;7865203;7865512;7866772	7859738;7859993;7860250;7860497;7860692;7860824;7861147;7861317;7861585;7861747;7861930;7862266;7862450;7862647;7863141;7863528;7863704;7863900;7864821;7865012;7865312;7865629;7866979	-;-;-;-;-;-;-;-;-;-;-;-;-;-;-;-;-;-;-;-;-;-;-	2181	848	996	636	886	916	1114	928	1129	1052	1096	821	1103
mRNA:MD15G1112200	Chr15	7870966	7871688	-	723	0	0	0	0	0	0	0	0	12	0	0	0
mRNA:MD15G1112300	Chr15;Chr15;Chr15;Chr15;Chr15;Chr15	7899598;7899979;7900506;7901983;7902858;7903319	7899829;7900006;7900571;7902616;7903035;7903590	-;-;-;-;-;-	1410	409	632	312	711	485	876	396	652	534	577	388	806
mRNA:MD15G1112400	Chr15;Chr15;Chr15;Chr15;Chr15;Chr15;Chr15;Chr15;Chr15;Chr15;Chr15;Chr15	7907592;7907819;7908067;7908476;7908758;7909210;7909481;7909813;7910497;7912065;7913039;7913822	7907710;7907999;7908339;7908542;7909129;7909381;7909549;7909857;7910567;7912175;7913468;7913926	+;+;+;+;+;+;+;+;+;+;+;+	2015	531	1022	387	920	619	1431	536	1054	920	1058	621	1192
mRNA:MD15G1112500	Chr15;Chr15;Chr15	7915602;7916173;7917729	7916089;7916202;7918129	+;+;+	919	1198	1016	1097	744	1690	974	1868	1122	1392	1004	808	935
mRNA:MD15G1112600	Chr15;Chr15;Chr15;Chr15;Chr15;Chr15;Chr15;Chr15;Chr15;Chr15;Chr15;Chr15;Chr15;Chr15;Chr15;Chr15	7919669;7920195;7920511;7920760;7920974;7921130;7921413;7921593;7921882;7922073;7922241;7922601;7922816;7922957;7923465;7923850	7920036;7920288;7920598;7920865;7921056;7921194;7921516;7921685;7921956;7922126;7922309;7922669;7922851;7923048;7923549;7923893	-;-;-;-;-;-;-;-;-;-;-;-;-;-;-;-	1525	311	530	201	432	294	552	443	482	536	525	365	526
mRNA:MD15G1112700	Chr15;Chr15;Chr15;Chr15;Chr15;Chr15;Chr15;Chr15	7923895;7924037;7924230;7924817;7924984;7925264;7925573;7926834	7923936;7924112;7924309;7924882;7925073;7925373;7925690;7927030	-;-;-;-;-;-;-;-	779	139	182	89	170	110	193	127	200	171	237	128	264
mRNA:MD15G1112800	Chr15;Chr15;Chr15;Chr15;Chr15	7928017;7928798;7929694;7929914;7931317	7928514;7929012;7929804;7930240;7931377	-;-;-;-;-	1212	27902	23156	27580	17197	33645	21826	32783	24665	26842	21289	24254	17095
mRNA:MD15G1112900	Chr15;Chr15	7937629;7938395	7937814;7938580	-;-	372	0	0	0	0	0	0	0	0	0	0	0	0
mRNA:MD15G1113000	Chr15;Chr15	7942364;7944474	7943367;7945695	+;+	2226	499	859	361	792	709	1041	659	1055	643	986	534	1027
mRNA:MD15G1113100	Chr15;Chr15;Chr15	7946524;7946810;7947885	7946709;7946845;7948736	+;+;+	1074	53	64	20	49	49	111	68	99	73	121	58	124
mRNA:MD15G1113200	Chr15;Chr15	7957944;7959046	7958099;7959857	+;+	968	6	4	0	4	4	10	6	8	2	6	2	0
mRNA:MD15G1113300	Chr15;Chr15;Chr15;Chr15;Chr15;Chr15;Chr15;Chr15;Chr15;Chr15;Chr15;Chr15;Chr15;Chr15	7961520;7962900;7963105;7963332;7963603;7964468;7964655;7965190;7965948;7966229;7967122;7967465;7967694;7969462	7961886;7962978;7963221;7963510;7964383;7964565;7965078;7965792;7966130;7966708;7967232;7967583;7969317;7970384	+;+;+;+;+;+;+;+;+;+;+;+;+;+	6088	2588	3773	2281	2818	3393	3805	2414	4091	3191	3422	2698	3260
mRNA:MD15G1113400	Chr15;Chr15;Chr15;Chr15;Chr15;Chr15;Chr15;Chr15;Chr15;Chr15	7970558;7971340;7971908;7972144;7972415;7972683;7972890;7973279;7973503;7973733	7971099;7971454;7972023;7972223;7972468;7972793;7973180;7973392;7973610;7974320	-;-;-;-;-;-;-;-;-;-	2119	9179	10616	7735	7267	11182	9765	11302	11578	10904	9456	8309	8381
mRNA:MD15G1113500	Chr15;Chr15;Chr15;Chr15;Chr15;Chr15;Chr15;Chr15;Chr15;Chr15;Chr15;Chr15;Chr15;Chr15;Chr15;Chr15;Chr15;Chr15;Chr15;Chr15;Chr15;Chr15;Chr15;Chr15;Chr15;Chr15;Chr15;Chr15;Chr15;Chr15;Chr15;Chr15;Chr15;Chr15;Chr15;Chr15;Chr15	7977684;7979192;7980150;7980567;7980832;7981653;7982024;7982753;7983496;7983764;7983958;7984446;7984673;7985052;7985314;7986684;7987231;7987836;7988573;7988818;7989052;7989472;7989854;7990792;7991128;7991577;7991860;8001157;8001624;8002123;8002450;8003042;8003679;8003869;8004395;8004587;8004960	7978650;7979336;7980428;7980734;7981047;7981747;7982198;7983171;7983619;7983862;7984007;7984539;7984810;7985205;7985681;7987147;7987572;7988060;7988663;7988895;7989342;7989669;7990342;7990953;7991457;7991659;7991964;8001385;8001989;8002224;8002593;8003130;8003761;8003984;8004480;8004686;8005564	+;+;+;+;+;+;+;+;+;+;+;+;+;+;+;+;+;+;+;+;+;+;+;+;+;+;+;+;+;+;+;+;+;+;+;+;+	8269	2844	5205	2706	4200	4216	5638	2952	5213	4392	4395	3635	4849
mRNA:MD15G1113600	Chr15;Chr15;Chr15;Chr15;Chr15;Chr15;Chr15;Chr15;Chr15;Chr15;Chr15;Chr15;Chr15	8008796;8009261;8010885;8011145;8011412;8012290;8012630;8012833;8013771;8014070;8014402;8014643;8015056	8009044;8009476;8011046;8011202;8011729;8012529;8012728;8012865;8013956;8014147;8014453;8014777;8015906	+;+;+;+;+;+;+;+;+;+;+;+;+	2677	421	465	84	292	359	469	374	580	575	443	388	390
mRNA:MD15G1113700	Chr15;Chr15;Chr15	8025164;8026084;8027245	8025379;8027139;8027840	+;+;+	1868	598	860	126	665	383	722	523	1134	831	1181	458	890
mRNA:MD15G1113800	Chr15	8027869	8028586	-	718	8405	6504	16282	5573	19953	9046	10817	4548	18652	4359	4913	5496
mRNA:MD15G1113900	Chr15;Chr15;Chr15;Chr15;Chr15;Chr15;Chr15;Chr15;Chr15;Chr15;Chr15;Chr15	8028588;8029161;8029379;8029571;8029741;8030079;8030265;8030514;8030648;8030834;8031008;8031669	8029071;8029272;8029470;8029653;8029781;8030122;8030342;8030546;8030707;8030921;8031547;8033983	-;-;-;-;-;-;-;-;-;-;-;-	3970	32313	30347	71943	26361	88958	42065	40857	25537	78498	21452	25582	28397
mRNA:MD15G1114000	Chr15	8036162	8038283	+	2122	14	9	40	4	75	4	38	14	89	6	28	13
mRNA:MD15G1114100	Chr15;Chr15;Chr15;Chr15	8038285;8038745;8039049;8039304	8038391;8038814;8039167;8039692	-;-;-;-	685	68	149	65	142	154	177	83	142	113	96	105	139
mRNA:MD15G1114200	Chr15;Chr15;Chr15	8040300;8040734;8041354	8040569;8041264;8041526	-;-;-	974	161	208	104	224	215	291	223	233	205	210	170	272
mRNA:MD15G1114300	Chr15;Chr15;Chr15;Chr15;Chr15;Chr15;Chr15	8042937;8043502;8043847;8044245;8044599;8045399;8047170	8043342;8043725;8044151;8044501;8044893;8045461;8048455	-;-;-;-;-;-;-	2836	629	1254	535	1146	765	1477	691	1183	858	994	685	1496
mRNA:MD15G1114400	Chr15;Chr15;Chr15;Chr15;Chr15	8051644;8054112;8054284;8054459;8054684	8052786;8054196;8054357;8054585;8054928	-;-;-;-;-	1674	456	888	325	909	420	1172	450	773	604	739	517	1119
mRNA:MD15G1114500	Chr15;Chr15;Chr15;Chr15;Chr15;Chr15;Chr15;Chr15;Chr15;Chr15;Chr15;Chr15;Chr15;Chr15;Chr15	8074616;8075303;8075435;8075757;8075936;8076132;8076419;8077540;8078175;8078390;8078529;8078717;8079014;8079256;8079892	8075048;8075348;8075606;8075840;8076043;8076293;8077024;8077968;8078313;8078451;8078616;8078778;8079132;8079314;8079941	-;-;-;-;-;-;-;-;-;-;-;-;-;-;-	2619	66	133	36	118	55	168	42	132	112	159	54	195
mRNA:MD15G1114600	Chr15;Chr15;Chr15;Chr15;Chr15	8081183;8082502;8083057;8084980;8087611	8082379;8082757;8084835;8087452;8087821	-;-;-;-;-	5916	3228	4764	3287	3690	4162	5377	3279	5340	4236	4760	3660	4406
mRNA:MD15G1114700	Chr15;Chr15;Chr15;Chr15;Chr15;Chr15	8091881;8092251;8093101;8093489;8094267;8095053	8092041;8092547;8093351;8093661;8094467;8095535	+;+;+;+;+;+	1566	779	907	890	711	1210	916	1228	1151	1139	876	747	843
mRNA:MD15G1114800	Chr15;Chr15;Chr15;Chr15;Chr15;Chr15	8098188;8098588;8099436;8099824;8100620;8101396	8098377;8098884;8099686;8099996;8100811;8101859	+;+;+;+;+;+	1567	1409	1764	1434	1323	2032	1848	1779	1842	1980	1815	1362	1756
mRNA:MD15G1114900	Chr15;Chr15;Chr15	8102560;8104072;8104863	8103336;8104327;8105893	+;+;+	2064	5117	4909	5746	3292	7836	4327	6216	4985	6528	4315	4133	3544
mRNA:MD15G1115000	Chr15;Chr15;Chr15;Chr15;Chr15;Chr15;Chr15;Chr15;Chr15;Chr15;Chr15;Chr15	8106188;8106953;8109266;8109588;8109964;8110494;8111592;8112017;8112628;8112977;8114082;8114372	8106371;8108909;8109464;8109647;8110068;8110634;8111822;8112100;8112785;8113505;8114252;8114440	+;+;+;+;+;+;+;+;+;+;+;+	3888	91	320	108	286	323	249	124	363	171	209	167	236
mRNA:MD15G1115100	Chr15;Chr15;Chr15;Chr15	8119266;8119465;8119848;8120243	8119371;8119806;8120035;8120389	-;-;-;-	783	6	5	0	7	6	6	1	9	8	10	2	1
mRNA:MD15G1115200	Chr15;Chr15;Chr15;Chr15;Chr15;Chr15;Chr15;Chr15;Chr15;Chr15;Chr15;Chr15	8122076;8122186;8122964;8123377;8123616;8124118;8125064;8125613;8126026;8126398;8126679;8127125	8122093;8122308;8123239;8123442;8123747;8124939;8125344;8125866;8126258;8126589;8126951;8127410	+;+;+;+;+;+;+;+;+;+;+;+	2956	202	417	165	370	526	507	199	435	353	377	282	488
ncRNA:MD15G1115300	Chr15	8128049	8128212	-	164	21	19	19	14	14	6	22	20	18	17	11	20
mRNA:MD15G1115400	Chr15;Chr15;Chr15;Chr15;Chr15;Chr15;Chr15;Chr15;Chr15;Chr15;Chr15	8128300;8128681;8128843;8128989;8129166;8129469;8129656;8129873;8130076;8130375;8130629	8128589;8128730;8128897;8129048;8129225;8129567;8129723;8129922;8130184;8130519;8130803	-;-;-;-;-;-;-;-;-;-;-	1161	672	740	277	899	617	1357	716	856	911	960	708	1115
mRNA:MD15G1115500	Chr15;Chr15	8132013;8133860	8132874;8134301	-;-	1304	10	6	13	11	9	2	7	11	10	2	10	6
mRNA:MD15G1115600	Chr15;Chr15;Chr15;Chr15;Chr15	8134774;8136110;8136653;8137421;8141761	8136010;8136169;8136773;8139852;8141931	-;-;-;-;-	4021	4211	5953	4547	4986	7045	7798	3895	5274	5666	5076	4422	5285
mRNA:MD15G1115700	Chr15;Chr15;Chr15;Chr15;Chr15;Chr15	8144432;8145344;8145729;8146704;8148558;8149343	8144959;8145638;8145854;8147453;8148676;8149484	-;-;-;-;-;-	1960	1941	1966	2438	1503	2919	2071	2624	2499	2869	2082	1947	2102
mRNA:MD15G1115800	Chr15;Chr15	8154797;8156749	8156506;8157526	+;+	2488	245	275	116	228	190	281	247	333	300	264	187	303
mRNA:MD15G1115900	Chr15;Chr15;Chr15;Chr15;Chr15;Chr15;Chr15;Chr15;Chr15;Chr15;Chr15	8158297;8158922;8159149;8159392;8159687;8160023;8160389;8160733;8161172;8161605;8162893	8158783;8159056;8159298;8159502;8159762;8160156;8160481;8160866;8161445;8161964;8163128	-;-;-;-;-;-;-;-;-;-;-	2190	277	516	74	465	161	508	295	721	449	858	290	734
mRNA:MD15G1116000	Chr15;Chr15;Chr15;Chr15;Chr15	8167263;8167836;8168316;8169367;8169563	8167319;8167898;8168369;8169480;8169783	-;-;-;-;-	509	1385	1828	558	1785	958	2371	1239	2016	1714	1831	1550	1889
mRNA:MD15G1116100	Chr15;Chr15;Chr15;Chr15;Chr15;Chr15;Chr15	8188285;8189354;8189861;8190157;8190695;8192288;8192643	8189024;8189365;8190051;8190599;8190782;8192516;8192990	+;+;+;+;+;+;+	2051	1041	1701	471	1194	839	1729	991	1803	1431	1650	1008	1667
ncRNA:MD15G1116200	Chr15	8212536	8212652	-	117	0	0	0	0	0	0	0	0	0	0	0	0
mRNA:MD15G1116300	Chr15;Chr15	8213784;8214778	8214394;8215798	+;+	1632	10	65	0	28	14	2	24	42	28	16	16	24
mRNA:MD15G1116400	Chr15;Chr15;Chr15;Chr15;Chr15;Chr15;Chr15;Chr15	8217769;8218417;8219575;8219854;8220353;8220521;8220784;8221022	8218122;8218539;8219655;8220001;8220432;8220691;8220897;8221171	-;-;-;-;-;-;-;-	1221	323	525	335	324	541	379	478	481	530	417	409	436
mRNA:MD15G1116500	Chr15;Chr15;Chr15	8225432;8225710;8226609	8225503;8226393;8226971	+;+;+	1119	0	0	0	0	0	0	0	0	0	0	0	0
mRNA:MD15G1116600	Chr15	8231419	8231703	+	285	0	0	0	0	0	0	0	0	0	0	0	0
mRNA:MD15G1116700	Chr15;Chr15;Chr15	8244433;8244589;8244852	8244471;8244671;8244864	-;-;-	135	0	0	0	0	0	0	0	0	0	0	0	0
mRNA:MD15G1116800	Chr15;Chr15	8245670;8246960	8246383;8247148	+;+	903	0	0	0	2	0	0	0	0	0	0	0	0
mRNA:MD15G1116900	Chr15;Chr15	8282239;8284428	8283096;8284926	-;-	1357	890	3435	64	2126	718	3037	526	2712	1108	2804	1560	2424
mRNA:MD15G1117000	Chr15;Chr15;Chr15;Chr15;Chr15;Chr15;Chr15;Chr15	8292816;8293563;8294022;8294241;8294481;8294771;8295264;8295420	8293378;8293769;8294138;8294393;8294630;8294880;8295339;8295611	-;-;-;-;-;-;-;-	1568	1921	2864	1855	1662	4723	1626	3128	2742	3098	2097	2168	1490
mRNA:MD15G1117100	Chr15;Chr15;Chr15;Chr15;Chr15;Chr15;Chr15;Chr15;Chr15;Chr15;Chr15;Chr15;Chr15;Chr15;Chr15;Chr15;Chr15;Chr15;Chr15	8296345;8296987;8297313;8297534;8297952;8298301;8298987;8299214;8299637;8299969;8300595;8300871;8301024;8301459;8301624;8303379;8303631;8304191;8304535	8296835;8297193;8297429;8297689;8298101;8298410;8299104;8299459;8299837;8300271;8300644;8300946;8301102;8301547;8302037;8303488;8303728;8304301;8304668	-;-;-;-;-;-;-;-;-;-;-;-;-;-;-;-;-;-;-	3260	5870	8726	4449	7175	8404	8675	7011	9659	7952	8734	6387	8682
mRNA:MD15G1117200	Chr15;Chr15;Chr15;Chr15	8337905;8338933;8339144;8339521	8338385;8339055;8339392;8340244	-;-;-;-	1577	35	102	6	56	53	65	38	87	78	115	28	125
ncRNA:MD15G1117300	Chr15	8357160	8357465	-	306	2	1	2	1	0	1	2	3	1	0	1	0
mRNA:MD15G1117400	Chr15;Chr15;Chr15;Chr15;Chr15;Chr15;Chr15	8376957;8377417;8377750;8378074;8378372;8378626;8378985	8377274;8377567;8377933;8378284;8378505;8378754;8379861	-;-;-;-;-;-;-	2004	1210	977	2290	870	2470	1262	1590	1127	1909	945	1112	1162
ncRNA:MD15G1117500	Chr15	8383059	8383132	+	74	0	0	0	0	0	0	0	4	0	0	0	0
mRNA:MD15G1117600	Chr15;Chr15	8386341;8386884	8386771;8387125	-;-	673	1243	1859	2155	1361	1998	1468	1589	1841	1402	1475	1243	1523
mRNA:MD15G1117700	Chr15;Chr15;Chr15;Chr15	8388713;8389604;8390056;8399172	8389354;8389810;8390267;8399982	+;+;+;+	1872	955	947	1300	708	1549	640	1645	972	1300	840	914	889
mRNA:MD15G1117800	Chr15;Chr15;Chr15;Chr15;Chr15;Chr15;Chr15;Chr15;Chr15;Chr15;Chr15;Chr15;Chr15;Chr15;Chr15;Chr15;Chr15;Chr15;Chr15;Chr15;Chr15;Chr15;Chr15	8400846;8401540;8402038;8402301;8402693;8402912;8403086;8403525;8403965;8404249;8404511;8404706;8404955;8405497;8405885;8406254;8406528;8406713;8406891;8407146;8407308;8407521;8408981	8401436;8401794;8402209;8402528;8402826;8402995;8403376;8403857;8404176;8404405;8404614;8404866;8405271;8405778;8406186;8406344;8406581;8406789;8407050;8407230;8407396;8407641;8409411	-;-;-;-;-;-;-;-;-;-;-;-;-;-;-;-;-;-;-;-;-;-;-	4731	16	24	4	8	14	2	8	10	26	18	0	8
mRNA:MD15G1117900	Chr15;Chr15;Chr15;Chr15;Chr15;Chr15;Chr15;Chr15;Chr15;Chr15;Chr15;Chr15;Chr15;Chr15;Chr15;Chr15;Chr15;Chr15;Chr15;Chr15;Chr15;Chr15;Chr15;Chr15	8414359;8414754;8415235;8415498;8415856;8416108;8416282;8416670;8417204;8417453;8417638;8417875;8418072;8418319;8418789;8419171;8419563;8419752;8419917;8420086;8420335;8420506;8420683;8421070	8414636;8415008;8415406;8415725;8415989;8416191;8416572;8417002;8417367;8417560;8417794;8417978;8418232;8418635;8419070;8419472;8419653;8419805;8419993;8420245;8420419;8420594;8420803;8421467	-;-;-;-;-;-;-;-;-;-;-;-;-;-;-;-;-;-;-;-;-;-;-;-	4445	1	2	0	0	0	0	6	1	2	6	0	6
mRNA:MD15G1118000	Chr15	8480618	8481154	+	537	2	0	2	2	2	3	8	2	2	4	0	2
mRNA:MD15G1118100	Chr15;Chr15	8495953;8496663	8496345;8496824	-;-	555	0	0	0	0	0	0	0	0	0	0	0	0
mRNA:MD15G1118200	Chr15;Chr15;Chr15;Chr15	8497536;8497894;8498694;8498958	8497795;8497971;8498864;8499377	+;+;+;+	929	2459	2606	2022	2049	3105	2561	3003	2981	3033	2565	2289	2361
mRNA:MD15G1118300	Chr15;Chr15;Chr15	8499385;8500368;8500815	8500272;8500672;8501185	-;-;-	1564	1754	2358	1185	1740	2233	2247	2260	2704	2545	2287	1937	2196
mRNA:MD15G1118400	Chr15;Chr15;Chr15	8502403;8503969;8504388	8502619;8504091;8504958	+;+;+	911	1185	1139	1043	960	1655	1163	1501	1412	1574	1172	978	1097
mRNA:MD15G1118500	Chr15;Chr15;Chr15	8506030;8506360;8506805	8506179;8506759;8507502	+;+;+	1248	0	3	0	2	4	0	2	5	2	4	2	3
mRNA:MD15G1118600	Chr15;Chr15;Chr15	8510588;8516826;8517358	8512331;8516927;8517458	-;-;-	1947	174	962	93	1007	411	1211	166	866	284	1118	700	681
ncRNA:MD15G1118700	Chr15;Chr15;Chr15	8524849;8525160;8526045	8525077;8525281;8526095	+;+;+	402	14	30	2	53	17	27	8	67	22	53	22	38
mRNA:MD15G1118800	Chr15;Chr15;Chr15;Chr15;Chr15;Chr15;Chr15;Chr15;Chr15;Chr15;Chr15;Chr15;Chr15;Chr15;Chr15	8531611;8531972;8532417;8532731;8533385;8533944;8534160;8534396;8534666;8534860;8534969;8535147;8536233;8536535;8536819	8531889;8532335;8532583;8532796;8533437;8534025;8534206;8534477;8534758;8534892;8535057;8536134;8536318;8536619;8537436	+;+;+;+;+;+;+;+;+;+;+;+;+;+;+	3132	1494	2333	1173	2238	2088	2730	1730	2580	2165	2262	1725	2407
mRNA:MD15G1118900	Chr15;Chr15	8542224;8542554	8542385;8544587	+;+	2196	684	664	730	563	841	598	802	788	808	739	638	529
mRNA:MD15G1119000	Chr15;Chr15;Chr15;Chr15	8546924;8548158;8548921;8549925	8547047;8548458;8549044;8550038	-;-;-;-	663	44	98	8	106	37	128	20	144	64	143	44	114
mRNA:MD15G1119100	Chr15;Chr15;Chr15;Chr15;Chr15;Chr15;Chr15;Chr15;Chr15;Chr15	8553724;8554967;8555175;8555571;8556010;8556614;8557160;8557555;8557973;8558361	8554167;8555086;8555339;8555721;8556278;8556881;8557452;8557833;8558257;8558801	+;+;+;+;+;+;+;+;+;+	2715	785	1932	394	1682	481	2313	736	2324	942	2004	912	2279
mRNA:MD15G1119200	Chr15;Chr15;Chr15;Chr15;Chr15;Chr15;Chr15;Chr15;Chr15;Chr15;Chr15;Chr15;Chr15	8577499;8578303;8578533;8578736;8579039;8579266;8579535;8579824;8580091;8580382;8580790;8581126;8581374	8577801;8578406;8578615;8578928;8579177;8579431;8579701;8579997;8580309;8580689;8581045;8581263;8581696	+;+;+;+;+;+;+;+;+;+;+;+;+	2573	0	3	0	5	2	0	0	2	0	2	2	2
mRNA:MD15G1119300	Chr15;Chr15;Chr15;Chr15;Chr15;Chr15;Chr15;Chr15;Chr15;Chr15;Chr15;Chr15	8581968;8582601;8583313;8583505;8583814;8584095;8584260;8584495;8584913;8585342;8585608;8586438	8582356;8583191;8583388;8583699;8583999;8584127;8584358;8584740;8585230;8585399;8585973;8586721	-;-;-;-;-;-;-;-;-;-;-;-	2841	95	182	75	186	140	238	88	241	99	171	89	175
mRNA:MD15G1119400	Chr15;Chr15;Chr15	8594259;8595154;8596066	8594651;8595781;8596538	+;+;+	1494	0	0	0	0	0	0	0	0	0	2	0	0
mRNA:MD15G1119500	Chr15;Chr15;Chr15;Chr15;Chr15	8596788;8597127;8597425;8597587;8597696	8596952;8597175;8597476;8597605;8597809	-;-;-;-;-	399	0	0	0	0	0	0	0	0	0	0	0	6
mRNA:MD15G1119600	Chr15;Chr15	8600305;8601207	8601005;8601366	-;-	861	12	13	3	5	11	6	16	24	18	6	16	5
mRNA:MD15G1119700	Chr15;Chr15	8615438;8616195	8615613;8616292	-;-	274	0	0	0	0	0	0	0	0	0	0	0	0
mRNA:MD15G1119800	Chr15	8628666	8629967	+	1302	1	0	0	0	0	1	0	3	0	0	0	5
mRNA:MD15G1119900	Chr15;Chr15;Chr15;Chr15	8631963;8632342;8633748;8634236	8632217;8632499;8633795;8634955	+;+;+;+	1181	2690	2515	2916	1475	4337	1906	3943	2546	3292	1924	1954	1946
mRNA:MD15G1120000	Chr15;Chr15;Chr15	8642522;8644529;8646165	8642789;8645026;8647178	+;+;+	1780	9776	21124	1522	18372	7575	28309	10721	22497	15459	27513	13290	31423
mRNA:MD15G1120100	Chr15;Chr15;Chr15;Chr15;Chr15;Chr15;Chr15;Chr15	8647898;8648124;8648771;8648940;8649500;8649696;8649963;8650247	8647994;8648193;8648827;8649057;8649589;8649875;8650040;8650368	+;+;+;+;+;+;+;+	812	6343	7451	5554	4359	9438	5299	9006	8082	8793	6822	5442	5240
mRNA:MD15G1120200	Chr15;Chr15;Chr15	8650370;8651713;8651982	8650593;8651766;8652063	+;+;+	360	257	238	208	137	303	153	401	259	354	206	182	174
mRNA:MD15G1120300	Chr15;Chr15;Chr15;Chr15;Chr15;Chr15;Chr15;Chr15;Chr15	8653921;8654108;8654296;8654460;8655142;8655389;8655690;8655960;8656176	8654020;8654177;8654352;8654577;8655231;8655568;8655767;8656058;8656341	+;+;+;+;+;+;+;+;+	958	188	188	10	114	132	150	183	217	134	131	108	147
mRNA:MD15G1120400	Chr15;Chr15	8669143;8669546	8669486;8669675	-;-	474	4	6	4	6	13	1	8	7	1	4	2	14
mRNA:MD15G1120500	Chr15;Chr15;Chr15;Chr15;Chr15;Chr15;Chr15;Chr15;Chr15;Chr15	8671128;8672065;8672237;8672502;8672828;8673267;8673477;8673674;8674355;8674579	8671843;8672129;8672302;8672596;8673176;8673389;8673595;8673767;8674465;8674717	-;-;-;-;-;-;-;-;-;-	1877	1127	1889	951	1698	1705	2149	1474	2109	1890	1733	1431	2060
mRNA:MD15G1120600	Chr15;Chr15;Chr15;Chr15;Chr15;Chr15;Chr15;Chr15;Chr15;Chr15;Chr15	8676138;8676835;8677140;8677429;8677793;8678758;8679139;8679457;8679695;8680357;8681099	8676186;8676976;8677194;8677517;8677817;8678796;8679256;8679584;8680061;8680478;8681402	+;+;+;+;+;+;+;+;+;+;+	1438	3015	4637	2706	3796	3840	5079	2379	4717	3919	4094	3193	4098
mRNA:MD15G1120700	Chr15;Chr15;Chr15	8681404;8682396;8682672	8682268;8682467;8683311	+;+;+	1577	5572	7390	4976	6360	6569	8623	5187	8147	6872	6928	5254	7427
mRNA:MD15G1120800	Chr15;Chr15;Chr15;Chr15;Chr15;Chr15	8685641;8686233;8686415;8687033;8687200;8687468	8685960;8686309;8686465;8687102;8687279;8687836	+;+;+;+;+;+	967	150	246	189	149	244	159	296	288	284	235	148	208
mRNA:MD15G1120900	Chr15	8688325	8689314	+	990	0	0	0	0	2	8	0	1	8	0	2	0
mRNA:MD15G1121000	Chr15;Chr15;Chr15	8692003;8693042;8693530	8692617;8693327;8694083	+;+;+	1455	0	0	0	0	6	2	0	0	0	0	2	0
mRNA:MD15G1121100	Chr15;Chr15;Chr15;Chr15;Chr15;Chr15;Chr15;Chr15;Chr15;Chr15	8700099;8700805;8701020;8702130;8702309;8702506;8703300;8703567;8703821;8703995	8700223;8700869;8701134;8702166;8702378;8702610;8703450;8703649;8703914;8704527	+;+;+;+;+;+;+;+;+;+	1378	430	884	381	546	699	588	694	915	910	806	623	644
mRNA:MD15G1121200	Chr15;Chr15;Chr15;Chr15;Chr15;Chr15;Chr15;Chr15;Chr15;Chr15;Chr15;Chr15	8704899;8705399;8706274;8706891;8707049;8707244;8707475;8707640;8708280;8708548;8709092;8709732	8705307;8706176;8706445;8706957;8707147;8707400;8707549;8708190;8708435;8708989;8709246;8709933	-;-;-;-;-;-;-;-;-;-;-;-	3263	239	551	104	377	291	445	352	619	438	657	281	603
mRNA:MD15G1121300	Chr15;Chr15;Chr15;Chr15;Chr15;Chr15;Chr15;Chr15	8711261;8712059;8713844;8714045;8714411;8714729;8715108;8715342	8711811;8712811;8713954;8714286;8714621;8714966;8715258;8715823	+;+;+;+;+;+;+;+	2739	0	0	0	0	4	0	0	0	0	0	0	0
mRNA:MD15G1121400	Chr15;Chr15;Chr15	8715913;8718766;8719003	8715916;8718896;8719197	+;+;+	330	0	0	0	0	0	2	0	0	0	0	0	0
mRNA:MD15G1121500	Chr15;Chr15;Chr15;Chr15	8726127;8726328;8727034;8727409	8726173;8726790;8727154;8727722	+;+;+;+	945	560	1219	223	870	551	1100	638	1273	993	1248	640	1265
ncRNA:MD15G1121600	Chr15	8730619	8730735	+	117	0	0	0	0	0	0	0	0	0	0	0	0
mRNA:MD15G1121700	Chr15;Chr15	8741679;8743662	8743260;8743776	-;-	1697	173	339	280	194	487	183	351	428	267	299	239	158
mRNA:MD15G1121800	Chr15;Chr15	8746249;8747000	8746563;8747317	-;-	633	2	1	0	3	0	2	0	4	0	0	1	3
mRNA:MD15G1121900	Chr15	8752675	8755095	+	2421	40	69	23	50	40	52	70	62	74	47	42	58
mRNA:MD15G1122000	Chr15;Chr15	8758642;8760596	8759004;8760922	+;+	690	309	377	328	311	432	396	431	358	413	338	284	354
mRNA:MD15G1122100	Chr15	8761767	8763083	-	1317	2	22	10	6	0	9	2	8	12	19	0	10
ncRNA:MD15G1122200	Chr15	8766292	8766416	+	125	0	0	0	0	0	0	0	0	0	0	0	0
mRNA:MD15G1122300	Chr15;Chr15	8770816;8771182	8771121;8771742	+;+	867	0	2	0	2	0	1	0	1	0	3	0	0
mRNA:MD15G1122400	Chr15	8779308	8780594	-	1287	2	11	0	5	3	4	4	10	8	15	14	8
ncRNA:MD15G1122500	Chr15	8796868	8796979	-	112	0	0	0	0	0	0	0	0	0	0	0	0
mRNA:MD15G1122600	Chr15;Chr15;Chr15;Chr15	8800307;8801302;8802675;8803135	8800520;8801593;8802724;8803349	+;+;+;+	771	178	250	113	182	270	238	166	290	237	251	185	201
mRNA:MD15G1122700	Chr15;Chr15	8804222;8810344	8805242;8810370	-;-	1048	77	113	8	280	68	200	28	331	44	204	83	140
mRNA:MD15G1122800	Chr15;Chr15;Chr15	8852647;8853395;8855180	8852883;8853493;8855803	+;+;+	960	0	0	0	0	0	0	0	0	0	0	0	0
mRNA:MD15G1122900	Chr15;Chr15;Chr15;Chr15	8856824;8857223;8860472;8861775	8856909;8857241;8860525;8861984	+;+;+;+	369	0	0	0	0	2	0	0	0	0	0	0	0
mRNA:MD15G1123000	Chr15	8862982	8864394	-	1413	0	1	0	5	0	0	0	1	0	0	7	0
mRNA:MD15G1123100	Chr15;Chr15	8890361;8891423	8890900;8891657	-;-	775	1004	1013	1118	782	1667	1001	1721	1141	1345	968	1002	989
mRNA:MD15G1123200	Chr15;Chr15;Chr15;Chr15;Chr15;Chr15;Chr15;Chr15;Chr15;Chr15;Chr15;Chr15;Chr15;Chr15	8925428;8926582;8926874;8927352;8927520;8927834;8928205;8928996;8929220;8929726;8930041;8930561;8930863;8931372	8925699;8926777;8927055;8927433;8927706;8928100;8928550;8929133;8929345;8929938;8930305;8930757;8931213;8931986	+;+;+;+;+;+;+;+;+;+;+;+;+;+	3437	15033	16776	14399	14240	22627	18601	18794	19363	20374	16057	13715	15529
mRNA:MD15G1123300	Chr15;Chr15;Chr15;Chr15;Chr15	8932880;8933276;8933600;8933755;8934447	8933105;8933324;8933662;8933819;8934862	+;+;+;+;+	819	1472	1419	1157	930	1621	1267	1721	1468	1792	1238	1214	1352
mRNA:MD15G1123400	Chr15;Chr15;Chr15	8935134;8936339;8937359	8936258;8936500;8938433	-;-;-	2362	2251	2784	2778	1799	4064	2564	3168	3013	3155	2230	2409	2325
ncRNA:MD15G1123500	Chr15	8940823	8941128	+	306	719	930	459	857	801	845	1201	1122	819	966	674	953
ncRNA:MD15G1123600	Chr15	8942247	8942555	+	309	8	10	2	20	14	8	8	22	14	14	2	8
mRNA:MD15G1123700	Chr15;Chr15;Chr15	8944703;8945053;8945457	8944808;8945335;8945495	+;+;+	428	201	100	264	57	316	108	282	73	204	107	130	64
mRNA:MD15G1123800	Chr15	8964812	8965861	-	1050	2413	3149	2803	2385	3543	3505	3426	4165	3222	3070	2451	3541
ncRNA:MD15G1123900	Chr15	8979476	8979549	+	74	0	0	0	0	0	0	0	0	0	0	0	0
mRNA:MD15G1124000	Chr15;Chr15;Chr15	8981340;8982384;8983480	8982151;8983121;8983936	-;-;-	2007	0	0	0	0	0	0	0	0	0	0	0	0
mRNA:MD15G1124100	Chr15	8986864	8987742	-	879	0	0	0	0	0	0	0	0	0	0	0	0
mRNA:MD15G1124200	Chr15;Chr15;Chr15;Chr15;Chr15;Chr15;Chr15;Chr15	9000940;9001420;9001818;9002227;9002404;9003096;9003717;9004584	9001170;9001545;9001926;9002308;9002611;9003278;9003860;9004718	-;-;-;-;-;-;-;-	1218	0	0	0	0	0	0	4	0	0	0	0	0
mRNA:MD15G1124300	Chr15;Chr15;Chr15;Chr15;Chr15;Chr15;Chr15;Chr15;Chr15;Chr15;Chr15;Chr15;Chr15;Chr15;Chr15	9028868;9029200;9029475;9029868;9030346;9030645;9030827;9032739;9033120;9033411;9033769;9033932;9034467;9035476;9035761	9028990;9029299;9029556;9030075;9030495;9030770;9030958;9033002;9033236;9033519;9033850;9034139;9034781;9035622;9035904	-;-;-;-;-;-;-;-;-;-;-;-;-;-;-	2307	0	0	0	0	2	0	0	1	0	0	0	0
mRNA:MD15G1124400	Chr15;Chr15;Chr15;Chr15;Chr15;Chr15;Chr15;Chr15;Chr15;Chr15;Chr15	9037043;9038192;9038341;9038965;9039701;9040006;9040742;9040961;9041290;9041865;9042194	9037592;9038255;9038424;9039109;9039885;9040062;9040860;9041192;9041462;9041965;9042547	-;-;-;-;-;-;-;-;-;-;-	2064	12030	12576	10835	9432	14825	12055	14049	13731	15322	12084	11154	11755
mRNA:MD15G1124500	Chr15;Chr15;Chr15;Chr15	9043800;9044194;9044574;9044717	9043955;9044282;9044637;9045009	+;+;+;+	602	596	762	329	741	476	1230	685	911	861	713	698	1076
mRNA:MD15G1124600	Chr15	9045358	9046290	-	933	0	2	4	10	20	9	2	20	16	0	2	8
mRNA:MD15G1124700	Chr15;Chr15;Chr15	9047428;9048469;9049793	9048145;9048595;9050194	-;-;-	1247	6291	5821	4726	4673	7900	6404	6989	4925	6617	4929	4642	4875
mRNA:MD15G1124800	Chr15;Chr15;Chr15	9057097;9058251;9061788	9057196;9060990;9062894	+;+;+	3947	1059	1424	585	977	992	1202	1137	1612	1211	1519	810	1263
mRNA:MD15G1124900	Chr15;Chr15	9070265;9071385	9071149;9071680	-;-	1181	2	18	2	22	8	34	10	60	12	41	8	32
mRNA:MD15G1125000	Chr15;Chr15;Chr15	9075667;9075917;9077985	9075804;9077771;9078479	+;+;+	2488	88	167	70	187	148	186	137	166	106	242	132	240
mRNA:MD15G1125100	Chr15;Chr15;Chr15;Chr15;Chr15	9080195;9082064;9082742;9083111;9083260	9080531;9082322;9082829;9083177;9083495	+;+;+;+;+	987	449	496	455	470	777	565	604	594	652	472	378	470
mRNA:MD15G1125200	Chr15;Chr15	9092901;9093830	9093174;9096559	-;-	3004	50	109	59	82	84	80	69	158	83	113	52	97
mRNA:MD15G1125300	Chr15;Chr15;Chr15;Chr15;Chr15;Chr15;Chr15;Chr15;Chr15;Chr15	9098693;9099295;9100599;9100755;9100962;9101171;9101431;9101606;9101934;9102733	9098866;9099839;9100709;9100862;9101058;9101242;9101471;9101851;9102210;9103108	-;-;-;-;-;-;-;-;-;-	2047	5195	8661	3729	6674	7673	9029	6399	9140	7792	7953	5261	8211
mRNA:MD15G1125400	Chr15;Chr15;Chr15;Chr15;Chr15;Chr15;Chr15;Chr15;Chr15;Chr15	9115520;9116408;9116918;9117262;9117579;9117758;9117961;9118322;9118528;9118729	9115892;9116465;9117033;9117345;9117675;9117800;9118031;9118449;9118630;9119029	-;-;-;-;-;-;-;-;-;-	1374	1405	2450	1268	2322	1557	3253	1636	2540	2140	2347	1580	2962
mRNA:MD15G1125500	Chr15;Chr15	9119437;9122202	9121903;9122302	-;-	2568	2238	2353	2588	2021	4015	3279	2692	1927	2494	2176	1946	2366
ncRNA:MD15G1125600	Chr15	9138562	9139101	-	540	409	583	320	579	517	884	519	806	520	590	293	730
ncRNA:MD15G1125700	Chr15	9148770	9148844	+	75	0	0	0	0	0	0	0	0	0	0	0	0
mRNA:MD15G1125800	Chr15;Chr15;Chr15;Chr15;Chr15;Chr15;Chr15;Chr15;Chr15;Chr15	9156971;9157619;9157946;9158211;9158631;9158860;9159027;9159781;9160223;9160369	9157266;9157695;9158110;9158344;9158761;9158904;9159124;9159888;9160279;9160891	+;+;+;+;+;+;+;+;+;+	1634	1109	1081	1190	1038	1591	1113	1520	1208	1558	955	1057	1173
mRNA:MD15G1125900	Chr15;Chr15;Chr15	9163439;9163537;9163835	9163460;9163763;9164293	-;-;-	708	0	0	0	0	0	0	0	0	0	0	0	0
mRNA:MD15G1126000	Chr15;Chr15;Chr15;Chr15;Chr15	9165881;9166898;9167192;9167521;9167800	9166347;9166997;9167291;9167612;9168252	+;+;+;+;+	1212	207	312	103	301	155	410	183	381	252	444	192	386
mRNA:MD15G1126100	Chr15	9168254	9169872	+	1619	15121	28232	6178	26977	9019	41505	12105	30164	16305	27182	16073	36203
mRNA:MD15G1126200	Chr15;Chr15;Chr15;Chr15;Chr15;Chr15	9172389;9172626;9173561;9174033;9174220;9175486	9172549;9172738;9173934;9174124;9174693;9176715	+;+;+;+;+;+	2444	5872	9344	4931	6802	8591	9104	7119	9436	7674	8133	6280	7405
mRNA:MD15G1126300	Chr15;Chr15	9177590;9180600	9180062;9180928	-;-	2802	6421	3654	4738	3236	7754	4834	6290	3175	8009	3147	5759	3104
mRNA:MD15G1126400	Chr15;Chr15;Chr15;Chr15;Chr15;Chr15;Chr15	9190279;9190735;9192190;9192816;9193079;9193632;9193984	9190595;9190845;9192282;9192965;9193137;9193698;9194256	+;+;+;+;+;+;+	1070	970	848	486	588	1201	813	2316	684	1345	743	697	1043
mRNA:MD15G1126500	Chr15;Chr15;Chr15;Chr15;Chr15;Chr15;Chr15;Chr15;Chr15;Chr15	9194819;9195669;9196203;9196564;9197488;9198397;9198693;9198963;9199659;9200390	9195304;9195866;9196445;9196728;9198272;9198505;9198779;9199061;9199769;9200890	-;-;-;-;-;-;-;-;-;-	2784	2584	3325	2568	2605	3909	3235	3347	3686	3572	3155	2492	2860
mRNA:MD15G1126600	Chr15;Chr15	9204522;9205167	9205054;9205690	-;-	1057	55	151	16	198	26	232	59	201	55	209	76	270
mRNA:MD15G1126700	Chr15	9208073	9208450	-	378	5512	8005	2970	9421	2504	14471	8452	12953	7259	11808	4737	15071
mRNA:MD15G1126800	Chr15;Chr15	9210618;9211218	9210898;9212546	+;+	1610	734	941	634	791	991	990	895	1143	903	886	842	984
mRNA:MD15G1126900	Chr15;Chr15;Chr15;Chr15	9217962;9218490;9218802;9219630	9218385;9218680;9218965;9220205	+;+;+;+	1355	2044	2738	1441	1926	2143	2436	2336	2503	2471	2333	1595	2250
mRNA:MD15G1127000	Chr15;Chr15;Chr15	9220717;9220764;9223132	9220720;9222286;9223264	-;-;-	1660	644	940	526	966	891	1686	679	901	777	846	704	1083
mRNA:MD15G1127100	Chr15;Chr15;Chr15;Chr15;Chr15;Chr15;Chr15;Chr15;Chr15;Chr15	9225635;9227580;9228146;9228900;9229700;9230166;9230466;9231503;9232201;9232663	9227051;9228053;9228447;9229622;9229978;9230327;9231404;9231718;9232461;9233433	+;+;+;+;+;+;+;+;+;+	5544	3212	5239	3105	3718	4752	4990	3456	5525	4756	4254	3552	4146
mRNA:MD15G1127200	Chr15;Chr15	9235613;9236494	9236023;9236580	+;+	498	0	0	0	0	0	0	0	0	0	0	0	0
mRNA:MD15G1127300	Chr15;Chr15;Chr15;Chr15	9236677;9238661;9240317;9240698	9237391;9239018;9240495;9241050	-;-;-;-	1605	40	130	13	84	30	54	64	98	46	92	42	47
ncRNA:MD15G1127400	Chr15	9244935	9245048	+	114	0	0	0	0	0	0	0	0	0	0	0	0
ncRNA:MD15G1127500	Chr15	9245527	9245632	+	106	0	0	0	0	0	0	0	0	0	0	0	0
mRNA:MD15G1127600	Chr15;Chr15;Chr15	9248728;9249712;9250690	9249390;9250069;9250694	-;-;-	1026	0	0	0	0	0	0	0	0	0	0	0	0
ncRNA:MD15G1127700	Chr15	9250768	9250882	-	115	0	0	0	0	0	0	0	0	0	0	0	0
mRNA:MD15G1127800	Chr15;Chr15	9250917;9252260	9251121;9252420	-;-	366	0	0	0	0	0	0	0	0	0	0	0	0
mRNA:MD15G1127900	Chr15;Chr15;Chr15;Chr15;Chr15;Chr15;Chr15;Chr15;Chr15;Chr15;Chr15;Chr15;Chr15	9254140;9254900;9255180;9256253;9256398;9256809;9257140;9257444;9257694;9258537;9258672;9259550;9259761	9254767;9255027;9256121;9256315;9256451;9256985;9257271;9257560;9258392;9258600;9258919;9259642;9260078	-;-;-;-;-;-;-;-;-;-;-;-;-	3663	1063	3359	680	1758	1449	1935	1137	2831	1615	2178	1278	1519
mRNA:MD15G1128000	Chr15;Chr15;Chr15;Chr15;Chr15;Chr15;Chr15;Chr15;Chr15;Chr15;Chr15;Chr15;Chr15;Chr15	9261972;9262319;9262640;9263079;9263227;9263431;9263821;9264128;9264343;9264534;9264764;9265485;9265990;9266348	9262183;9262422;9262649;9263129;9263347;9263558;9263922;9264202;9264422;9264684;9264994;9265784;9266103;9266593	+;+;+;+;+;+;+;+;+;+;+;+;+;+	1925	0	0	2	0	0	0	0	0	0	2	8	0
mRNA:MD15G1128100	Chr15	9279581	9280690	+	1110	483	866	379	569	537	796	616	981	717	818	609	818
mRNA:MD15G1128200	Chr15;Chr15;Chr15;Chr15;Chr15;Chr15;Chr15;Chr15	9285836;9288846;9289419;9289812;9289988;9290261;9290490;9290835	9286199;9289247;9289633;9289882;9290089;9290378;9290625;9291125	+;+;+;+;+;+;+;+	1699	921	1069	984	881	1488	1296	1395	1189	1196	1130	730	1363
mRNA:MD15G1128300	Chr15;Chr15;Chr15;Chr15;Chr15;Chr15;Chr15	9291988;9292310;9292893;9293158;9293320;9293532;9294081	9292208;9292356;9293001;9293221;9293436;9293640;9294534	+;+;+;+;+;+;+	1121	3485	3696	2757	2579	4214	3652	4556	4138	4410	3315	3163	3093
mRNA:MD15G1128400	Chr15;Chr15;Chr15;Chr15;Chr15;Chr15;Chr15;Chr15;Chr15;Chr15;Chr15;Chr15	9295390;9295932;9296237;9296374;9297079;9297300;9297913;9298146;9298339;9298902;9299128;9299513	9295749;9295995;9296286;9296561;9297139;9297372;9298036;9298233;9298389;9298973;9299240;9299920	+;+;+;+;+;+;+;+;+;+;+;+	1652	2173	2548	2037	2008	3272	2361	2985	2875	2981	2713	2096	2462
mRNA:MD15G1128500	Chr15;Chr15;Chr15;Chr15;Chr15;Chr15;Chr15;Chr15;Chr15	9300033;9300456;9300803;9301325;9301597;9302111;9302447;9302918;9303068	9300291;9300557;9301006;9301450;9301878;9302281;9302608;9302981;9303432	-;-;-;-;-;-;-;-;-	1735	1341	1734	975	1668	1183	2180	1327	1768	1752	1877	1403	2067
mRNA:MD15G1128600	Chr15	9304095	9306149	-	2055	10	72	14	13	10	28	30	62	26	16	9	20
mRNA:MD15G1128700	Chr15;Chr15;Chr15;Chr15;Chr15;Chr15;Chr15;Chr15;Chr15	9306586;9308470;9309290;9309610;9309915;9310300;9310551;9310970;9312203	9307158;9309110;9309515;9309799;9310145;9310448;9310734;9311006;9312530	-;-;-;-;-;-;-;-;-	2559	770	995	535	922	464	1622	734	1364	916	725	928	1350
mRNA:MD15G1128800	Chr15;Chr15	9319221;9319856	9319583;9320039	-;-	547	6	0	0	0	8	0	8	0	4	0	0	0
mRNA:MD15G1128900	Chr15	9328461	9328760	+	300	0	0	0	0	0	0	0	0	0	0	0	0
mRNA:MD15G1129000	Chr15;Chr15;Chr15	9328930;9329625;9331051	9329549;9329683;9331366	-;-;-	995	4711	4532	3339	3461	4138	4823	5121	4596	5237	4140	4119	4243
mRNA:MD15G1129100	Chr15;Chr15;Chr15;Chr15;Chr15;Chr15;Chr15;Chr15;Chr15;Chr15;Chr15;Chr15;Chr15;Chr15;Chr15;Chr15;Chr15;Chr15;Chr15;Chr15;Chr15;Chr15;Chr15;Chr15;Chr15	9333062;9333592;9333900;9334287;9334485;9334752;9335045;9335378;9335780;9336037;9336364;9336603;9336775;9336948;9337106;9337268;9337530;9337745;9337913;9338132;9338516;9338765;9338993;9339275;9340474	9333470;9333755;9334088;9334382;9334613;9334931;9335155;9335521;9335944;9336271;9336491;9336698;9336870;9337021;9337175;9337377;9337674;9337815;9338030;9338309;9338674;9338878;9339172;9339383;9340582	-;-;-;-;-;-;-;-;-;-;-;-;-;-;-;-;-;-;-;-;-;-;-;-;-	3579	215	333	129	184	260	309	233	349	203	251	201	185
mRNA:MD15G1129200	Chr15;Chr15;Chr15;Chr15;Chr15;Chr15;Chr15;Chr15	9360007;9360782;9361447;9361692;9362039;9362346;9362543;9362881	9360293;9360956;9361590;9361803;9362151;9362414;9362627;9363053	-;-;-;-;-;-;-;-	1158	1471	1896	1012	1091	1663	1418	1502	1927	1636	1656	1141	1392
mRNA:MD15G1129300	Chr15;Chr15;Chr15;Chr15;Chr15	9363882;9364918;9365253;9367574;9368824	9364274;9365158;9367275;9367802;9369188	-;-;-;-;-	3251	3960	3530	4470	2729	5660	3261	4670	3744	4265	3156	3092	3233
mRNA:MD15G1129400	Chr15;Chr15;Chr15;Chr15;Chr15;Chr15;Chr15	9369190;9369544;9370315;9370628;9370796;9371566;9371730	9369437;9369840;9370528;9370711;9371019;9371633;9372155	-;-;-;-;-;-;-	1561	1928	2424	2594	1819	4693	2359	3076	2608	2971	2131	1847	2200
mRNA:MD15G1129500	Chr15;Chr15;Chr15;Chr15;Chr15	9375448;9376278;9376731;9376984;9377457	9376108;9376399;9376868;9377067;9377876	+;+;+;+;+	1425	544	506	587	370	861	568	938	663	758	472	468	619
mRNA:MD15G1129600	Chr15;Chr15	9380355;9380759	9380662;9382036	-;-	1586	2713	3427	2508	2854	4513	4507	3130	4086	2692	3069	2103	3457
mRNA:MD15G1129700	Chr15;Chr15;Chr15;Chr15;Chr15;Chr15;Chr15;Chr15;Chr15	9392727;9393529;9394085;9394291;9394426;9394570;9394986;9396470;9397268	9393434;9393853;9394156;9394327;9394484;9394854;9395167;9396675;9397541	-;-;-;-;-;-;-;-;-	2148	574	608	67	299	187	377	321	517	830	502	411	629
mRNA:MD15G1129800	Chr15;Chr15;Chr15;Chr15;Chr15;Chr15	9398683;9398872;9399091;9399691;9399917;9400127	9398776;9398912;9399191;9399835;9400006;9400650	+;+;+;+;+;+	995	11842	11492	12159	7653	16422	10790	17176	12297	15701	10704	10180	10504
mRNA:MD15G1129900	Chr15;Chr15	9402140;9403599	9403066;9404111	+;+	1440	0	2	0	6	2	4	0	2	0	0	2	0
mRNA:MD15G1130000	Chr15;Chr15;Chr15	9404558;9406402;9406588	9405487;9406503;9407118	+;+;+	1563	0	0	0	0	0	0	0	0	0	2	0	0
mRNA:MD15G1130100	Chr15;Chr15	9408821;9410731	9409753;9411327	+;+	1530	0	2	0	0	2	4	3	0	6	2	2	2
mRNA:MD15G1130200	Chr15;Chr15;Chr15;Chr15;Chr15;Chr15;Chr15;Chr15;Chr15;Chr15;Chr15;Chr15;Chr15;Chr15;Chr15;Chr15;Chr15;Chr15;Chr15	9412620;9413856;9414677;9414879;9415414;9416270;9417473;9418250;9420080;9420358;9420570;9420791;9421611;9421902;9422186;9422758;9422954;9423227;9423505	9412944;9414528;9414765;9414977;9416131;9417367;9417593;9419991;9420206;9420478;9420653;9421159;9421706;9422057;9422365;9422871;9423136;9423271;9423786	+;+;+;+;+;+;+;+;+;+;+;+;+;+;+;+;+;+;+	6622	1366	3147	342	2664	905	3123	788	3662	1901	3178	1578	3418
mRNA:MD15G1130300	Chr15;Chr15;Chr15;Chr15;Chr15;Chr15;Chr15;Chr15	9424150;9424674;9424954;9425200;9425382;9425567;9425882;9426381	9424546;9424787;9425025;9425269;9425479;9425768;9425949;9426900	-;-;-;-;-;-;-;-	1541	5167	4971	6122	3387	9382	4701	8254	5586	7384	4632	4884	4282
ncRNA:MD15G1130400	Chr15	9427364	9427466	-	103	3	0	0	0	0	0	0	0	0	0	0	0
mRNA:MD15G1130500	Chr15;Chr15;Chr15;Chr15;Chr15;Chr15;Chr15;Chr15;Chr15;Chr15;Chr15;Chr15;Chr15;Chr15;Chr15;Chr15;Chr15;Chr15	9427538;9428096;9428246;9429100;9429253;9429516;9429717;9429896;9430022;9430350;9430659;9431015;9431324;9431603;9431957;9432200;9432531;9432800	9427976;9428150;9428409;9429172;9429357;9429615;9429806;9429951;9430113;9430549;9430779;9431108;9431419;9431706;9432093;9432362;9432726;9432950	-;-;-;-;-;-;-;-;-;-;-;-;-;-;-;-;-;-	2436	1600	2091	1526	1575	1928	2256	1712	2354	2239	1995	1571	2040
ncRNA:MD15G1130600	Chr15	9440385	9441102	-	718	4	4	0	8	0	24	4	15	0	10	2	12
mRNA:MD15G1130700	Chr15	9442319	9442756	+	438	4	0	14	2	22	0	10	0	4	0	0	0
mRNA:MD15G1130800	Chr15;Chr15;Chr15;Chr15;Chr15;Chr15	9443279;9443954;9444242;9444442;9444711;9445481	9443867;9444090;9444373;9444635;9444831;9446537	-;-;-;-;-;-	2230	17085	24583	17073	20337	22921	28632	19791	27265	22253	24387	17678	27787
mRNA:MD15G1130900	Chr15;Chr15;Chr15	9464244;9464725;9465088	9464598;9465012;9465119	+;+;+	675	54	65	16	37	12	44	31	44	31	39	25	58
mRNA:MD15G1131000	Chr15;Chr15	9465121;9465458	9465372;9467528	-;-	2323	446	855	244	673	424	827	413	752	637	693	520	578
mRNA:MD15G1131100	Chr15;Chr15;Chr15;Chr15;Chr15;Chr15;Chr15;Chr15;Chr15;Chr15	9468072;9468890;9470217;9471779;9472397;9472996;9473149;9473383;9473731;9474038	9468620;9469843;9471094;9472074;9472685;9473055;9473258;9473565;9473937;9474620	-;-;-;-;-;-;-;-;-;-	4109	3582	5623	3340	4442	5505	5757	4632	6334	5693	5832	3890	5595
mRNA:MD15G1131200	Chr15;Chr15;Chr15;Chr15;Chr15;Chr15;Chr15;Chr15;Chr15;Chr15;Chr15;Chr15;Chr15	9475192;9475620;9475879;9476115;9476389;9476609;9476874;9477033;9477400;9477682;9477858;9478706;9478867	9475533;9475769;9475951;9476290;9476448;9476753;9476930;9477298;9477471;9477759;9478046;9478757;9479368	+;+;+;+;+;+;+;+;+;+;+;+;+	2162	691	1071	786	815	1021	962	957	1113	1108	908	793	1141
mRNA:MD15G1131300	Chr15;Chr15;Chr15;Chr15	9482058;9482815;9483110;9485055	9482715;9482946;9483172;9485532	-;-;-;-	1331	584	622	701	412	1295	655	987	779	936	579	592	570
mRNA:MD15G1131400	Chr15	9496600	9497181	-	582	2296	3014	2643	2516	4201	3481	2860	3139	3108	2392	2075	2952
mRNA:MD15G1131500	Chr15;Chr15;Chr15;Chr15;Chr15;Chr15;Chr15;Chr15;Chr15;Chr15	9511676;9512454;9512760;9513115;9513329;9513473;9513715;9514493;9514703;9514946	9512171;9512627;9513010;9513247;9513392;9513569;9513817;9514611;9514792;9515564	+;+;+;+;+;+;+;+;+;+	2146	316	580	333	449	542	584	781	631	613	679	398	644
mRNA:MD15G1131600	Chr15;Chr15;Chr15;Chr15;Chr15	9539170;9540294;9540770;9541231;9541884	9539460;9540432;9540801;9541317;9542599	+;+;+;+;+	1265	509	773	334	554	624	719	640	765	674	616	517	660
mRNA:MD15G1131700	Chr15;Chr15	9556180;9557912	9557518;9558141	-;-	1569	49540	71469	54178	24349	117819	15705	44772	76347	44497	27330	39653	26407
ncRNA:MD15G1131800	Chr15	9560871	9560997	-	127	0	0	0	0	0	0	0	0	0	0	0	0
ncRNA:MD15G1131900	Chr15	9561027	9561143	+	117	0	0	0	0	0	0	0	0	0	0	0	0
mRNA:MD15G1132000	Chr15;Chr15	9566776;9568194	9567799;9568423	-;-	1254	5287	6415	10755	907	19293	1296	3683	4400	2703	1578	3126	1511
mRNA:MD15G1132100	Chr15;Chr15	9576019;9576636	9576564;9576932	-;-	843	1127	289	2374	82	2059	56	1280	292	542	115	699	171
mRNA:MD15G1132200	Chr15;Chr15	9576934;9577430	9577021;9577659	-;-	318	218	40	446	12	356	12	225	44	116	15	72	41
mRNA:MD15G1132300	Chr15;Chr15	9591479;9592087	9591694;9593090	+;+	1220	1171	619	2439	204	4241	168	468	658	459	274	490	276
mRNA:MD15G1132400	Chr15;Chr15;Chr15;Chr15;Chr15;Chr15;Chr15	9609238;9610971;9611164;9612121;9612585;9613555;9614251	9610514;9611015;9611253;9612450;9612803;9613863;9614423	-;-;-;-;-;-;-	2443	1181	1537	1009	1259	1607	1529	1699	1705	1914	1588	1287	1741
mRNA:MD15G1132500	Chr15;Chr15	9621820;9622744	9622167;9623502	+;+	1107	457	640	313	457	530	601	564	739	634	600	481	441
mRNA:MD15G1132600	Chr15;Chr15;Chr15	9623742;9624945;9626034	9624026;9625478;9626273	+;+;+	1059	106	238	37	198	161	138	72	347	144	224	115	176
mRNA:MD15G1132700	Chr15	9627447	9627722	+	276	0	0	0	0	0	0	0	0	0	0	0	0
mRNA:MD15G1132800	Chr15	9629657	9629917	+	261	7	28	0	33	10	7	0	34	4	15	15	14
mRNA:MD15G1132900	Chr15;Chr15;Chr15;Chr15;Chr15;Chr15;Chr15;Chr15;Chr15	9632907;9633442;9633758;9633995;9634802;9635168;9635537;9635890;9636688	9633334;9633519;9633880;9634252;9634961;9635278;9635807;9636039;9637567	-;-;-;-;-;-;-;-;-	2459	2713	3341	2653	2649	3847	3585	4022	3499	3413	3319	2779	3379
mRNA:MD15G1133000	Chr15	9647701	9648222	-	522	67	90	29	53	63	66	50	49	52	52	46	52
mRNA:MD15G1133100	Chr15;Chr15;Chr15;Chr15;Chr15;Chr15;Chr15;Chr15;Chr15;Chr15;Chr15;Chr15;Chr15;Chr15;Chr15;Chr15;Chr15	9649408;9650416;9651183;9651448;9651748;9652664;9653137;9653834;9654054;9654543;9654735;9654883;9655392;9656117;9656484;9657045;9657242	9649927;9650655;9651263;9651507;9651853;9652740;9653261;9653951;9654114;9654607;9654806;9655010;9655491;9656257;9656600;9657149;9657637	-;-;-;-;-;-;-;-;-;-;-;-;-;-;-;-;-	2512	3007	3649	3869	2657	6437	3384	4207	3423	4459	3211	2535	3118
mRNA:MD15G1133200	Chr15;Chr15;Chr15;Chr15;Chr15	9659985;9660578;9662128;9662764;9663259	9660124;9661923;9662359;9662846;9663564	+;+;+;+;+	2107	802	1192	618	778	1124	897	922	1220	894	1053	717	828
mRNA:MD15G1133300	Chr15;Chr15	9663594;9664241	9663852;9664802	-;-	821	1270	2741	702	3140	795	4655	1058	2926	1605	2978	1647	4627
mRNA:MD15G1133400	Chr15;Chr15;Chr15;Chr15;Chr15;Chr15;Chr15;Chr15;Chr15;Chr15	9665158;9666574;9666749;9666901;9667332;9668038;9668251;9668490;9668735;9669273	9665962;9666677;9666791;9667171;9667422;9668112;9668350;9668640;9668936;9673968	-;-;-;-;-;-;-;-;-;-	6538	3944	6529	3886	6354	6414	7375	4690	7303	5980	6440	4587	7142
mRNA:MD15G1133500	Chr15;Chr15;Chr15;Chr15;Chr15;Chr15;Chr15;Chr15;Chr15;Chr15	9676618;9677551;9677797;9678110;9678277;9678562;9678909;9679726;9680194;9680399	9677443;9677700;9677944;9678189;9678440;9678810;9679631;9679975;9680291;9680850	-;-;-;-;-;-;-;-;-;-	3140	2196	6678	1467	6421	3165	7713	2544	8766	3600	8283	3218	8053
mRNA:MD15G1133600	Chr15;Chr15;Chr15	9698962;9699769;9700270	9699139;9700026;9701045	+;+;+	1212	815	1262	610	1169	825	1456	889	1282	1021	1223	800	1161
mRNA:MD15G1133700	Chr15;Chr15;Chr15;Chr15;Chr15;Chr15;Chr15;Chr15;Chr15;Chr15;Chr15;Chr15;Chr15;Chr15;Chr15;Chr15;Chr15;Chr15;Chr15	9701529;9703204;9703609;9703879;9704081;9704331;9704712;9704855;9706357;9706720;9706938;9707662;9707855;9708442;9708731;9709310;9709659;9712951;9713185	9703032;9703249;9703688;9703958;9704163;9704410;9704767;9705587;9706413;9706797;9707030;9707778;9707986;9708518;9708897;9709517;9712792;9713011;9713384	-;-;-;-;-;-;-;-;-;-;-;-;-;-;-;-;-;-;-	6986	3522	4678	3689	3941	5392	5193	3951	5180	5052	4890	3999	4688
mRNA:MD15G1133800	Chr15;Chr15;Chr15;Chr15;Chr15	9725184;9725470;9726112;9727983;9728349	9725357;9725592;9726561;9728216;9729059	-;-;-;-;-	1692	0	0	0	0	2	0	0	0	0	0	0	0
mRNA:MD15G1133900	Chr15;Chr15;Chr15;Chr15;Chr15;Chr15;Chr15;Chr15;Chr15	9737652;9738263;9738554;9738790;9739155;9739370;9739698;9740003;9740682	9738123;9738448;9738693;9738901;9739254;9739527;9739880;9740140;9741035	-;-;-;-;-;-;-;-;-	1843	4278	6363	3822	4906	7015	7528	5965	6352	6885	5940	4971	6104
mRNA:MD15G1134000	Chr15	9743184	9743429	+	246	349	278	207	282	255	382	364	265	310	275	291	313
mRNA:MD15G1134100	Chr15;Chr15;Chr15;Chr15;Chr15;Chr15;Chr15;Chr15;Chr15	9745432;9745743;9747430;9747772;9748252;9748553;9748730;9749088;9749619	9745644;9745806;9747670;9747819;9748338;9748657;9748962;9749180;9749828	+;+;+;+;+;+;+;+;+	1294	377	735	350	625	513	805	534	751	577	726	421	770
mRNA:MD15G1134200	Chr15;Chr15	9749830;9750110	9750021;9750307	-;-	390	2	6	0	0	0	2	12	2	0	8	2	0
mRNA:MD15G1134300	Chr15	9754388	9756403	+	2016	318	450	122	630	495	837	527	581	566	592	417	754
mRNA:MD15G1134400	Chr15;Chr15;Chr15;Chr15;Chr15	9756919;9758523;9760234;9762329;9763084	9758041;9758718;9760434;9762588;9763433	-;-;-;-;-	2130	1065	1249	1392	725	1784	1031	1676	1174	1489	1095	1038	961
mRNA:MD15G1134500	Chr15;Chr15;Chr15;Chr15;Chr15;Chr15;Chr15;Chr15;Chr15	9772182;9772788;9773943;9774570;9775286;9775490;9776023;9776497;9776801	9772539;9773858;9774092;9774840;9775396;9775664;9776295;9776691;9777443	+;+;+;+;+;+;+;+;+	3247	15269	15164	17653	11024	25871	15262	21636	16260	21166	13673	12738	13690
mRNA:MD15G1134600	Chr15	9778391	9779101	+	711	0	0	0	0	0	0	0	0	0	0	0	0
mRNA:MD15G1134700	Chr15;Chr15;Chr15;Chr15;Chr15;Chr15;Chr15;Chr15;Chr15;Chr15;Chr15;Chr15;Chr15;Chr15;Chr15;Chr15;Chr15;Chr15;Chr15;Chr15;Chr15;Chr15;Chr15;Chr15;Chr15	9781632;9782206;9782471;9782808;9783069;9783268;9783423;9784121;9785172;9785479;9787190;9788093;9788325;9789085;9790223;9791397;9791528;9792424;9793879;9804172;9804691;9805859;9806356;9807021;9807501	9782020;9782384;9782543;9782930;9783190;9783340;9783539;9784204;9785351;9785607;9787264;9788182;9788429;9789119;9790352;9791449;9791627;9792462;9793957;9804243;9804762;9806023;9806517;9807141;9807900	+;+;+;+;+;+;+;+;+;+;+;+;+;+;+;+;+;+;+;+;+;+;+;+;+	3167	518	1025	282	805	512	1008	452	1172	704	993	591	864
mRNA:MD15G1134800	Chr15;Chr15;Chr15;Chr15;Chr15;Chr15;Chr15;Chr15;Chr15;Chr15	9811637;9812215;9812384;9812783;9813561;9813909;9814153;9814301;9822895;9823149	9812096;9812297;9812636;9813469;9813809;9814072;9814229;9814448;9823044;9823805	+;+;+;+;+;+;+;+;+;+	2928	1731	2909	1616	2296	2732	2986	2490	3176	2342	2736	2067	3083
mRNA:MD15G1134900	Chr15;Chr15;Chr15;Chr15	9825189;9825820;9827808;9828744	9825589;9827695;9827877;9829284	+;+;+;+	2888	2395	3547	2360	2680	4305	3127	3316	4036	3479	3245	2509	3172
mRNA:MD15G1135000	Chr15;Chr15;Chr15;Chr15;Chr15	9832199;9832836;9834610;9835093;9835839	9832749;9833009;9834969;9835268;9836240	+;+;+;+;+	1663	4768	5390	4204	3900	8132	4957	6329	6394	6928	4902	5015	4823
mRNA:MD15G1135100	Chr15;Chr15;Chr15;Chr15;Chr15;Chr15	9836345;9836706;9837375;9838096;9838367;9838771	9836567;9836847;9837458;9838248;9838519;9839093	-;-;-;-;-;-	1078	4686	5933	4051	4415	6699	5928	6020	5662	5943	5518	4303	5301
mRNA:MD15G1135200	Chr15;Chr15;Chr15;Chr15	9841563;9841885;9843361;9843475	9841743;9841990;9843383;9843790	+;+;+;+	626	2248	2953	1571	2173	2583	3174	2547	3001	3031	2760	1903	2652
mRNA:MD15G1135300	Chr15;Chr15;Chr15;Chr15;Chr15;Chr15	9843919;9844474;9844671;9844906;9845118;9845255	9844259;9844576;9844780;9844998;9845178;9845325	-;-;-;-;-;-	779	4	17	2	4	0	5	4	8	4	29	0	6
mRNA:MD15G1135400	Chr15;Chr15	9856666;9856894	9856800;9857181	-;-	423	0	0	0	0	0	0	0	0	2	0	0	0
mRNA:MD15G1135500	Chr15;Chr15;Chr15;Chr15;Chr15;Chr15	9862666;9862871;9863109;9863426;9863749;9863943	9862783;9863022;9863276;9863654;9863865;9864109	-;-;-;-;-;-	951	0	12	0	5	2	4	4	7	4	4	8	4
mRNA:MD15G1135600	Chr15	9873850	9874266	-	417	3	2	1	2	6	0	10	9	7	12	1	5
mRNA:MD15G1135700	Chr15;Chr15;Chr15;Chr15;Chr15;Chr15;Chr15;Chr15;Chr15;Chr15;Chr15;Chr15;Chr15;Chr15;Chr15;Chr15;Chr15;Chr15;Chr15;Chr15;Chr15;Chr15	9875604;9876215;9876439;9876642;9877087;9877279;9877838;9878149;9878352;9879165;9879335;9880956;9881131;9881938;9882109;9882270;9883010;9883613;9883764;9883988;9884898;9885110	9875996;9876347;9876504;9876773;9877181;9877347;9877949;9878267;9878432;9879236;9879544;9881033;9881268;9882028;9882164;9882377;9883135;9883667;9883894;9884766;9884999;9885309	-;-;-;-;-;-;-;-;-;-;-;-;-;-;-;-;-;-;-;-;-;-	3346	1965	2531	1520	1848	2272	2184	1961	2831	2435	2512	1934	2513
mRNA:MD15G1135800	Chr15;Chr15;Chr15;Chr15;Chr15;Chr15	9900789;9904401;9904751;9905405;9905724;9906507	9902552;9904674;9904886;9905615;9905930;9907155	+;+;+;+;+;+	3241	12896	14753	12377	10181	19612	12774	16483	16377	17263	13699	12363	12406
mRNA:MD15G1135900	Chr15;Chr15;Chr15;Chr15;Chr15;Chr15;Chr15;Chr15	9914368;9915103;9915790;9916775;9917367;9917571;9917768;9921428	9914909;9915279;9915879;9916840;9917467;9917691;9919442;9922440	-;-;-;-;-;-;-;-	3785	4632	6013	5068	4543	7457	5517	5406	6640	6710	5847	4495	4945
mRNA:MD15G1136000	Chr15;Chr15;Chr15;Chr15;Chr15;Chr15;Chr15;Chr15;Chr15;Chr15;Chr15;Chr15	9923364;9924662;9924867;9925353;9925583;9925823;9927302;9929388;9932314;9932646;9933180;9933646	9924181;9924714;9924952;9925471;9925654;9925894;9927475;9929543;9932395;9932792;9933366;9933987	-;-;-;-;-;-;-;-;-;-;-;-	2308	3276	4267	2433	3343	3389	4304	3637	5244	4174	4051	3333	4096
mRNA:MD15G1136100	Chr15;Chr15;Chr15;Chr15	9939613;9939905;9940151;9940571	9939793;9939976;9940195;9940573	-;-;-;-	301	0	1	0	1	0	3	2	12	0	0	2	0
mRNA:MD15G1136200	Chr15;Chr15;Chr15;Chr15;Chr15;Chr15	9942504;9942736;9944039;9944811;9945073;9945399	9942566;9942882;9944175;9944970;9945146;9945579	-;-;-;-;-;-	762	10	13	6	5	3	8	0	20	0	8	3	7
mRNA:MD15G1136300	Chr15;Chr15;Chr15;Chr15	9950517;9950832;9957769;9958576	9950711;9951177;9958491;9959971	+;+;+;+	2660	2549	1484	4002	1012	4627	978	3695	1715	3164	1080	1806	1096
mRNA:MD15G1136400	Chr15;Chr15;Chr15;Chr15;Chr15;Chr15;Chr15;Chr15;Chr15;Chr15;Chr15;Chr15;Chr15;Chr15;Chr15;Chr15;Chr15;Chr15	9960154;9960997;9961964;9962288;9962565;9963351;9964270;9964497;9965849;9966419;9966770;9967117;9967747;9968841;9969206;9969439;9969673;9970118	9960513;9961330;9962172;9962398;9962672;9963460;9964379;9964705;9966013;9966625;9966875;9967205;9967890;9968933;9969272;9969551;9969768;9970506	-;-;-;-;-;-;-;-;-;-;-;-;-;-;-;-;-;-	3020	2632	2825	1970	1798	4203	2072	4640	2889	4555	2473	2705	2369
mRNA:MD15G1136500	Chr15;Chr15;Chr15;Chr15;Chr15;Chr15;Chr15;Chr15;Chr15;Chr15;Chr15;Chr15;Chr15;Chr15;Chr15;Chr15;Chr15;Chr15	10009850;10010267;10010928;10011286;10011488;10011920;10012271;10013216;10013938;10014159;10015206;10015638;10015852;10016494;10016858;10017029;10017392;10019277	10010166;10010412;10011035;10011393;10011597;10012011;10012452;10013383;10014056;10014243;10015311;10015732;10015995;10016586;10016924;10017141;10017487;10019494	-;-;-;-;-;-;-;-;-;-;-;-;-;-;-;-;-;-	2367	73	269	69	271	138	347	111	415	110	299	89	358
mRNA:MD15G1136600	Chr15;Chr15;Chr15	10025017;10025500;10026190	10025329;10025783;10026934	+;+;+	1342	16863	9169	35623	5570	40524	5555	21805	8304	24083	5731	11519	4029
mRNA:MD15G1136700	Chr15;Chr15;Chr15;Chr15;Chr15;Chr15;Chr15;Chr15	10028431;10029040;10029353;10029943;10030307;10030716;10031025;10031248	10028902;10029157;10029576;10030167;10030445;10030916;10031097;10031687	+;+;+;+;+;+;+;+	1892	1466	2092	1182	1570	2050	2151	1660	2248	2078	2161	1750	1829
ncRNA:MD15G1136800	Chr15	10032420	10032531	+	112	0	0	0	0	0	0	0	0	0	0	0	0
mRNA:MD15G1136900	Chr15;Chr15;Chr15;Chr15;Chr15;Chr15;Chr15;Chr15;Chr15;Chr15;Chr15;Chr15	10036254;10036967;10037220;10037441;10037735;10037933;10038574;10038934;10039170;10040099;10040482;10040710	10036798;10037116;10037310;10037613;10037839;10038048;10038780;10039030;10039238;10040357;10040622;10040828	-;-;-;-;-;-;-;-;-;-;-;-	2072	784	1551	491	1561	755	2212	997	1540	1458	1749	973	2156
mRNA:MD15G1137000	Chr15	10043291	10043761	+	471	4	39	15	12	15	19	10	25	26	21	22	20
mRNA:MD15G1137100	Chr15;Chr15;Chr15;Chr15	10044558;10045303;10046470;10046924	10045041;10045800;10046671;10046946	-;-;-;-	1207	55	46	42	32	80	60	80	54	39	76	44	60
mRNA:MD15G1137200	Chr15;Chr15;Chr15;Chr15;Chr15;Chr15;Chr15;Chr15;Chr15;Chr15;Chr15;Chr15	10064147;10064858;10065111;10065331;10065625;10065823;10066455;10066808;10067044;10067983;10068387;10068615	10064643;10065007;10065201;10065503;10065729;10065938;10066661;10066904;10067112;10068241;10068527;10068781	-;-;-;-;-;-;-;-;-;-;-;-	2072	3431	6411	1745	7107	2665	10964	3093	8248	4934	7238	4364	10530
mRNA:MD15G1137300	Chr15;Chr15	10081287;10083208	10082252;10083565	+;+	1324	201	289	129	208	176	285	226	343	239	277	182	273
mRNA:MD15G1137400	Chr15;Chr15;Chr15;Chr15;Chr15	10084392;10085063;10086228;10086880;10087486	10084802;10085557;10086429;10087387;10087858	-;-;-;-;-	1989	1912	90	6358	37	13139	13	6977	42	5166	30	1570	35
mRNA:MD15G1137500	Chr15;Chr15;Chr15;Chr15	10090325;10091248;10098819;10099310	10090767;10092491;10098893;10099578	+;+;+;+	2031	1178	1617	1125	1421	1707	1705	1639	1729	1620	1529	1277	1736
mRNA:MD15G1137600	Chr15;Chr15;Chr15	10100153;10100673;10101015	10100548;10100936;10101636	-;-;-	1282	5240	7649	2008	8054	3484	11604	4110	9285	6138	8023	6182	10695
ncRNA:MD15G1137700	Chr15	10102136	10102243	+	108	0	0	0	0	0	0	0	0	0	0	0	0
mRNA:MD15G1137800	Chr15;Chr15;Chr15;Chr15	10104413;10104706;10105129;10105581	10104594;10104936;10105348;10106125	+;+;+;+	1178	1086	1488	753	1205	1108	1579	1278	1394	1309	1362	927	1341
mRNA:MD15G1137900	Chr15;Chr15;Chr15;Chr15;Chr15;Chr15;Chr15;Chr15;Chr15;Chr15;Chr15;Chr15;Chr15;Chr15;Chr15;Chr15	10110716;10111363;10111581;10111784;10111946;10113513;10113818;10114021;10114135;10114425;10115797;10116050;10116315;10117296;10117599;10118548	10111157;10111473;10111684;10111826;10112044;10113582;10113912;10114054;10114219;10114502;10115844;10116082;10116420;10117502;10117722;10119010	+;+;+;+;+;+;+;+;+;+;+;+;+;+;+;+	2142	3620	5549	3628	4841	5377	6084	4798	6325	5184	5655	3831	5890
mRNA:MD15G1138000	Chr15	10127426	10128280	+	855	0	0	2	0	0	1	0	4	0	0	0	2
mRNA:MD15G1138100	Chr15;Chr15;Chr15;Chr15;Chr15;Chr15;Chr15;Chr15;Chr15;Chr15;Chr15;Chr15	10130144;10132491;10132735;10132959;10134270;10134467;10134601;10135780;10137355;10140051;10140256;10140961	10130772;10132644;10132826;10133063;10134395;10134515;10135301;10135813;10137869;10140102;10140476;10141146	-;-;-;-;-;-;-;-;-;-;-;-	2864	1701	2261	1067	1852	1794	2509	1788	2547	1767	2273	1587	2246
mRNA:MD15G1138200	Chr15;Chr15;Chr15;Chr15;Chr15;Chr15;Chr15;Chr15;Chr15;Chr15;Chr15	10142689;10143616;10144058;10145264;10145755;10145958;10146503;10147044;10147289;10147550;10148207	10142780;10143791;10144230;10145685;10145815;10146304;10146939;10147209;10147450;10147638;10148704	+;+;+;+;+;+;+;+;+;+;+	2623	1172	1369	1293	937	1644	1214	1473	1424	1728	1249	1001	1335
mRNA:MD15G1138300	Chr15;Chr15;Chr15;Chr15	10151259;10151635;10152276;10155009	10151534;10151894;10152624;10155715	+;+;+;+	1592	1913	2682	1262	2669	1446	4334	1696	2811	2069	2895	1924	3884
mRNA:MD15G1138400	Chr15;Chr15;Chr15;Chr15	10157716;10158200;10158626;10161636	10158069;10158453;10158974;10162353	+;+;+;+	1675	670	875	217	1301	190	2091	322	1129	701	998	730	2039
mRNA:MD15G1138500	Chr15;Chr15;Chr15;Chr15;Chr15;Chr15;Chr15;Chr15;Chr15;Chr15;Chr15;Chr15	10162408;10163204;10164147;10166479;10167063;10168307;10168509;10168824;10169622;10170178;10170448;10170709	10163030;10163365;10164232;10166554;10167220;10168420;10168607;10168902;10169740;10170182;10170521;10171025	-;-;-;-;-;-;-;-;-;-;-;-	1912	4859	6920	3164	5473	6793	7308	5853	7998	6468	6623	5024	6032
ncRNA:MD15G1138600	Chr15	10172756	10172882	+	127	0	0	0	0	0	0	0	0	0	0	0	0
mRNA:MD15G1138700	Chr15;Chr15;Chr15	10173104;10175507;10175677	10175332;10175596;10175798	-;-;-	2441	26	24	12	14	18	6	22	40	16	30	15	24
mRNA:MD15G1138800	Chr15;Chr15;Chr15;Chr15;Chr15	10179438;10180488;10180987;10181670;10183303	10179863;10180642;10181167;10182988;10183798	+;+;+;+;+	2577	1208	1526	1421	1168	1897	1577	1530	1446	1779	1364	1198	1187
mRNA:MD15G1138900	Chr15;Chr15	10184524;10184739	10184641;10184971	+;+	351	32	40	20	25	53	33	39	28	80	30	37	42
mRNA:MD15G1139000	Chr15;Chr15;Chr15;Chr15;Chr15;Chr15;Chr15;Chr15;Chr15;Chr15;Chr15;Chr15;Chr15;Chr15;Chr15;Chr15;Chr15;Chr15;Chr15	10186577;10187389;10187843;10188275;10188720;10189171;10189385;10189867;10190266;10190442;10190596;10190857;10191077;10191292;10191488;10191787;10191948;10192163;10192338	10187040;10187498;10187903;10188471;10188849;10189248;10189529;10189979;10190341;10190513;10190644;10190928;10191157;10191395;10191580;10191855;10192012;10192224;10192715	+;+;+;+;+;+;+;+;+;+;+;+;+;+;+;+;+;+;+	2419	1305	2870	805	1744	2208	1970	1538	3102	2098	2291	1362	2066
ncRNA:MD15G1139100	Chr15	10192823	10192913	-	91	0	0	0	0	0	0	0	0	0	0	0	0
mRNA:MD15G1139200	Chr15	10194230	10194541	-	312	3721	4218	2463	2764	3597	3555	4752	4480	4422	4166	2785	3958
mRNA:MD15G1139300	Chr15;Chr15;Chr15;Chr15	10196035;10197842;10198904;10199822	10197080;10198133;10199725;10200732	-;-;-;-	3071	844	1420	504	1100	919	1288	794	1529	1079	1192	784	1145
mRNA:MD15G1139400	Chr15;Chr15;Chr15;Chr15;Chr15;Chr15;Chr15;Chr15	10211320;10212388;10214525;10214965;10215173;10215387;10216142;10216803	10211524;10213610;10214891;10215041;10215292;10215551;10216279;10217232	+;+;+;+;+;+;+;+	2725	958	976	870	835	1342	966	1272	1025	1547	1116	853	1115
mRNA:MD15G1139500	Chr15;Chr15;Chr15;Chr15;Chr15;Chr15;Chr15;Chr15;Chr15	10220670;10221416;10221751;10221953;10222200;10222476;10224072;10224276;10225798	10221293;10221472;10221841;10222113;10222327;10222613;10224164;10224393;10226299	+;+;+;+;+;+;+;+;+	1912	1201	1201	970	1112	1177	1369	1350	1511	1341	1301	1121	1399
mRNA:MD15G1139600	Chr15;Chr15;Chr15	10233020;10234964;10236443	10234345;10235992;10236685	-;-;-	2598	4	0	13	0	32	0	15	0	0	0	2	2
ncRNA:MD15G1139700	Chr15;Chr15	10256102;10256494	10256398;10256518	+;+	322	0	0	0	0	0	4	1	0	2	0	0	0
mRNA:MD15G1139800	Chr15;Chr15;Chr15	10278806;10281349;10283039	10279528;10281634;10283836	+;+;+	1807	130	260	179	152	309	227	148	182	131	158	98	293
mRNA:MD15G1139900	Chr15;Chr15;Chr15;Chr15;Chr15;Chr15;Chr15;Chr15;Chr15;Chr15	10284705;10285515;10286074;10286634;10286865;10287034;10287285;10288438;10288596;10288861	10285237;10285909;10286415;10286777;10286935;10287099;10287428;10288509;10288728;10289945	-;-;-;-;-;-;-;-;-;-	2985	1502	3428	820	2844	2025	3831	1285	3461	2332	3196	1782	3617
mRNA:MD15G1140000	Chr15;Chr15;Chr15;Chr15;Chr15;Chr15;Chr15;Chr15;Chr15;Chr15;Chr15;Chr15	10291217;10292242;10292420;10292807;10294219;10295238;10296414;10297557;10298596;10298785;10298985;10299474	10292128;10292286;10292496;10292923;10294328;10295307;10296511;10297626;10298686;10298877;10299310;10300162	-;-;-;-;-;-;-;-;-;-;-;-	2698	5876	5185	9447	4071	15180	4950	9182	4935	8736	4459	5296	4753
mRNA:MD15G1140100	Chr15;Chr15;Chr15;Chr15;Chr15;Chr15;Chr15	10304409;10305522;10305876;10306891;10307398;10308350;10309033	10304923;10305760;10306077;10306953;10307590;10308516;10310026	+;+;+;+;+;+;+	2373	8319	7288	12469	5357	17886	6543	13051	8115	11154	6587	7148	5996
mRNA:MD15G1140200	Chr15;Chr15;Chr15;Chr15;Chr15;Chr15;Chr15;Chr15;Chr15;Chr15;Chr15;Chr15	10311017;10312309;10312890;10313409;10313689;10314658;10315715;10316045;10317080;10317273;10317500;10318282	10311559;10312476;10313109;10313599;10313782;10314893;10315752;10316148;10317174;10317387;10317646;10318728	-;-;-;-;-;-;-;-;-;-;-;-	2398	11605	13500	11236	9409	16352	12319	15014	14245	15393	12129	10536	11004
mRNA:MD15G1140300	Chr15	10322563	10323231	+	669	0	0	0	0	0	0	0	0	0	0	0	0
mRNA:MD15G1140400	Chr15;Chr15;Chr15;Chr15;Chr15;Chr15;Chr15	10324889;10324997;10326417;10326731;10328701;10330243;10330398	10324890;10325724;10326649;10326903;10328751;10330302;10331341	-;-;-;-;-;-;-	2191	1386	2082	1135	1564	1699	2050	1729	2330	1980	2026	1445	1970
mRNA:MD15G1140500	Chr15;Chr15;Chr15;Chr15;Chr15;Chr15;Chr15;Chr15;Chr15	10377869;10378513;10378804;10379477;10379797;10380214;10380586;10380923;10381489	10378415;10378609;10379001;10379711;10380124;10380493;10380829;10381373;10381891	+;+;+;+;+;+;+;+;+	2783	4784	9408	1296	9646	2668	16301	3411	10635	5522	10763	6050	13969
mRNA:MD15G1140600	Chr15;Chr15;Chr15;Chr15;Chr15;Chr15	10381960;10382649;10383325;10383503;10383638;10384103	10382539;10383181;10383408;10383557;10384021;10385107	-;-;-;-;-;-	2641	1904	2484	1901	1676	2259	2347	2625	2504	2750	2317	1899	2342
ncRNA:MD15G1140700	Chr15	10385844	10385946	+	103	0	0	0	0	0	0	0	0	0	0	0	0
mRNA:MD15G1140800	Chr15;Chr15;Chr15;Chr15;Chr15;Chr15;Chr15;Chr15;Chr15;Chr15;Chr15	10387177;10387741;10391886;10392517;10392667;10393838;10394152;10396025;10396780;10397342;10397746	10387429;10389211;10392109;10392577;10392765;10393932;10394265;10396092;10396890;10397573;10398105	+;+;+;+;+;+;+;+;+;+;+	3088	6249	8800	6163	6451	9138	8467	7523	9472	8754	7829	6509	7683
mRNA:MD15G1140900	Chr15;Chr15;Chr15;Chr15;Chr15;Chr15	10399588;10401210;10401547;10402353;10403227;10403392	10399924;10401268;10401664;10402426;10403280;10403665	-;-;-;-;-;-	916	795	803	670	644	1048	829	1173	840	1034	841	727	799
mRNA:MD15G1141000	Chr15;Chr15;Chr15;Chr15;Chr15	10404798;10407031;10408489;10409316;10410562	10405916;10407651;10408704;10409442;10411072	-;-;-;-;-	2594	2351	3319	1993	2377	3261	3157	2870	3438	3367	3192	2271	2999
mRNA:MD15G1141100	Chr15;Chr15;Chr15;Chr15;Chr15;Chr15;Chr15;Chr15	10412789;10413252;10413420;10413963;10414680;10414889;10415134;10415586	10413191;10413325;10413501;10414013;10414780;10415042;10415340;10415984	+;+;+;+;+;+;+;+	1471	2152	3159	2070	2492	3189	3239	2700	3110	3067	2802	2222	3229
mRNA:MD15G1141200	Chr15;Chr15	10417780;10418138	10417926;10418329	+;+	339	0	0	1	1	0	0	0	1	0	0	1	1
mRNA:MD15G1141300	Chr15;Chr15;Chr15;Chr15;Chr15;Chr15	10424671;10425483;10426222;10426419;10427339;10427510	10424900;10426015;10426319;10426538;10427398;10427962	-;-;-;-;-;-	1494	474	740	558	647	614	883	556	781	728	735	465	864
mRNA:MD15G1141400	Chr15;Chr15;Chr15;Chr15	10429297;10429670;10430151;10430348	10429485;10430043;10430223;10433331	+;+;+;+	3620	354	693	182	799	249	1106	363	930	541	883	579	1109
mRNA:MD15G1141500	Chr15;Chr15;Chr15;Chr15;Chr15;Chr15;Chr15	10433769;10434559;10434757;10434962;10435126;10435279;10438154	10434252;10434667;10434878;10435003;10435166;10435618;10438575	-;-;-;-;-;-;-	1560	4140	4541	3415	3352	5434	4534	4981	4769	5008	4399	3645	4521
mRNA:MD15G1141600	Chr15;Chr15;Chr15;Chr15;Chr15;Chr15;Chr15;Chr15;Chr15;Chr15	10441983;10442367;10443177;10443430;10443571;10443949;10444445;10444620;10444895;10445489	10442009;10442972;10443243;10443458;10443779;10444067;10444540;10444736;10445040;10446141	+;+;+;+;+;+;+;+;+;+	2069	1920	2729	1556	3028	2356	4053	2036	3157	2736	2995	2143	4851
mRNA:MD15G1141700	Chr15;Chr15;Chr15;Chr15;Chr15;Chr15;Chr15;Chr15;Chr15	10446234;10446896;10447542;10447808;10448172;10448364;10448561;10448814;10449270	10446732;10447230;10447719;10447888;10448283;10448464;10448734;10449131;10449855	-;-;-;-;-;-;-;-;-	2384	41391	27108	67752	17593	99190	21684	79267	31443	53827	21979	32499	20936
mRNA:MD15G1141800	Chr15;Chr15;Chr15;Chr15;Chr15;Chr15;Chr15;Chr15;Chr15;Chr15;Chr15;Chr15;Chr15;Chr15	10452526;10453571;10453737;10455068;10455262;10455737;10456118;10456285;10456584;10457227;10457503;10457871;10458120;10458306	10452948;10453638;10453785;10455158;10455289;10455911;10456198;10456456;10456662;10457326;10457614;10458000;10458184;10458584	-;-;-;-;-;-;-;-;-;-;-;-;-;-	1852	1024	1688	860	1432	1402	1802	1400	1704	1478	1587	1145	1751
mRNA:MD15G1141900	Chr15;Chr15;Chr15;Chr15;Chr15;Chr15;Chr15;Chr15;Chr15;Chr15;Chr15;Chr15;Chr15	10494967;10495560;10495722;10496254;10496753;10496972;10497122;10497314;10497648;10497943;10498170;10498378;10499068	10495361;10495634;10495932;10496378;10496854;10497034;10497202;10497425;10497820;10498050;10498253;10498440;10499295	-;-;-;-;-;-;-;-;-;-;-;-;-	1820	24601	35082	19748	24640	34118	31509	31924	38682	33444	32164	24002	28668
mRNA:MD15G1142000	Chr15;Chr15;Chr15;Chr15	10500902;10501687;10504096;10506159	10501337;10502527;10504528;10507254	+;+;+;+	2806	3811	6994	2795	5431	4627	7073	4107	7128	5182	6392	4115	6676
mRNA:MD15G1142100	Chr15;Chr15	10508152;10509391	10509036;10509892	-;-	1387	4338	4629	7688	2130	17777	2981	9813	5439	8521	4133	4009	3054
mRNA:MD15G1142200	Chr15;Chr15;Chr15	10528569;10529604;10530756	10528997;10530628;10530978	-;-;-	1677	20964	30252	15338	22153	28149	30245	27153	30071	27238	26403	19138	25851
mRNA:MD15G1142300	Chr15;Chr15;Chr15;Chr15;Chr15;Chr15;Chr15;Chr15;Chr15	10531522;10532440;10532661;10532895;10533148;10533365;10533641;10534005;10534482	10531721;10532562;10532759;10533006;10533251;10533532;10533910;10534295;10534673	-;-;-;-;-;-;-;-;-	1559	21	21	61	25	21	23	31	16	24	20	6	33
mRNA:MD15G1142400	Chr15;Chr15;Chr15;Chr15;Chr15;Chr15;Chr15;Chr15	10535770;10536519;10536695;10536938;10537097;10537348;10537602;10537824	10536119;10536578;10536741;10537016;10537192;10537443;10537702;10538152	-;-;-;-;-;-;-;-	1158	9370	8393	10544	5740	14873	7903	14917	9011	12287	7276	8101	7051
mRNA:MD15G1142500	Chr15;Chr15;Chr15;Chr15;Chr15;Chr15;Chr15;Chr15	10538226;10538750;10539135;10539352;10539625;10540028;10540243;10540621	10538543;10538987;10539268;10539426;10539726;10540137;10540330;10541205	+;+;+;+;+;+;+;+	1650	3709	4187	3106	3695	4086	4664	4605	4713	5087	4525	3657	4195
mRNA:MD15G1142600	Chr15;Chr15;Chr15;Chr15;Chr15;Chr15;Chr15;Chr15;Chr15;Chr15;Chr15	10542094;10542528;10542853;10543064;10543408;10543670;10543941;10546127;10550553;10550920;10551073	10542396;10542713;10542956;10543268;10543518;10543788;10544084;10546271;10550744;10550982;10551688	+;+;+;+;+;+;+;+;+;+;+	2188	907	1402	903	1069	1485	1408	1365	1392	1373	1178	994	1339
mRNA:MD15G1142700	Chr15;Chr15;Chr15;Chr15;Chr15;Chr15	10551690;10551879;10552097;10552962;10553160;10553360	10551765;10551984;10552815;10553043;10553271;10553760	+;+;+;+;+;+	1496	1788	2613	1158	2475	1465	3405	1651	2663	1968	2478	1885	2804
mRNA:MD15G1142800	Chr15	10557495	10559486	-	1992	231	460	170	353	469	415	401	533	450	447	372	494
mRNA:MD15G1142900	Chr15;Chr15;Chr15;Chr15;Chr15;Chr15;Chr15;Chr15;Chr15	10559983;10560471;10560680;10561372;10561641;10561836;10566425;10566623;10566885	10560336;10560586;10560739;10561557;10561745;10561932;10566532;10566758;10567360	+;+;+;+;+;+;+;+;+	1638	3644	4963	3509	3655	5843	4409	5282	5737	5149	4479	3562	4003
mRNA:MD15G1143000	Chr15;Chr15;Chr15;Chr15;Chr15;Chr15;Chr15;Chr15;Chr15;Chr15;Chr15;Chr15;Chr15;Chr15	10568677;10569193;10569423;10569777;10569966;10570263;10570490;10570906;10571602;10572008;10572385;10572648;10572898;10573135	10568994;10569317;10569565;10569812;10570170;10570363;10570558;10571108;10571755;10572121;10572447;10572793;10573045;10573665	+;+;+;+;+;+;+;+;+;+;+;+;+;+	2356	1630	2316	1236	1865	2131	2536	1992	2377	2153	2107	1554	2268
mRNA:MD15G1143100	Chr15;Chr15;Chr15;Chr15;Chr15;Chr15;Chr15;Chr15;Chr15;Chr15	10574352;10575187;10575397;10575606;10575945;10576142;10576410;10576568;10576723;10577288	10574988;10575268;10575491;10575677;10576024;10576241;10576457;10576636;10576896;10577842	+;+;+;+;+;+;+;+;+;+	1912	3706	4865	4339	4091	6771	4583	5338	5746	5994	4875	4006	4775
mRNA:MD15G1143200	Chr15;Chr15;Chr15;Chr15;Chr15;Chr15	10578518;10579419;10580289;10580645;10581186;10581628	10579207;10579508;10580459;10580739;10581306;10582363	+;+;+;+;+;+	1903	1567	2488	1316	2318	1822	2688	1871	2670	2230	2416	1674	2650
mRNA:MD15G1143300	Chr15;Chr15;Chr15;Chr15;Chr15;Chr15	10582750;10583455;10583908;10584179;10585209;10585383	10583053;10583655;10584024;10584328;10585267;10586007	+;+;+;+;+;+	1456	1550	2859	1103	2355	1552	3656	1875	3387	2112	3054	2068	3380
mRNA:MD15G1143400	Chr15;Chr15;Chr15;Chr15;Chr15;Chr15;Chr15;Chr15;Chr15;Chr15;Chr15;Chr15;Chr15;Chr15;Chr15	10586394;10587371;10587559;10587919;10588382;10588918;10589288;10589462;10589818;10590071;10590641;10590855;10591074;10591483;10591885	10587132;10587407;10587665;10588117;10588520;10588986;10589386;10589631;10589862;10590137;10590731;10590947;10591401;10591682;10592110	-;-;-;-;-;-;-;-;-;-;-;-;-;-;-	2609	1080	1895	841	1567	1451	2261	1200	1961	1614	1943	1154	2303
mRNA:MD15G1143500	Chr15;Chr15;Chr15;Chr15;Chr15;Chr15;Chr15;Chr15	10592132;10592714;10592929;10593145;10593323;10593707;10593892;10595054	10592625;10592844;10593015;10593245;10593422;10593753;10593970;10595534	+;+;+;+;+;+;+;+	1520	582	1197	472	1022	825	1421	730	1424	847	1184	705	1337
mRNA:MD15G1143600	Chr15;Chr15;Chr15;Chr15;Chr15;Chr15;Chr15;Chr15;Chr15;Chr15;Chr15	10596103;10597094;10597620;10598545;10598742;10598983;10599248;10599375;10599781;10599984;10600469	10596970;10597346;10598430;10598669;10598826;10599145;10599288;10599642;10599904;10600344;10600968	+;+;+;+;+;+;+;+;+;+;+	3599	122	202	187	243	181	354	123	249	119	256	163	332
mRNA:MD15G1143700	Chr15;Chr15;Chr15	10601098;10602860;10603618	10602468;10603269;10604809	-;-;-	2973	9171	14892	8158	11697	13634	15792	10264	16587	12592	14239	9757	13840
mRNA:MD15G1143800	Chr15;Chr15;Chr15;Chr15	10614000;10614431;10615229;10615625	10614218;10614659;10615518;10616104	-;-;-;-	1218	4	0	2	0	10	0	0	6	0	0	0	4
mRNA:MD15G1143900	Chr15;Chr15;Chr15;Chr15	10625549;10626019;10626724;10627099	10625903;10626247;10627013;10627554	-;-;-;-	1330	0	0	0	0	0	4	0	0	0	0	0	0
ncRNA:MD15G1144000	Chr15	10635603	10635711	-	109	0	0	0	0	0	0	0	0	0	0	0	0
mRNA:MD15G1144100	Chr15	10639308	10639805	-	498	1099	1296	1016	889	1634	1206	1712	1557	1446	1324	958	1067
mRNA:MD15G1144200	Chr15;Chr15	10658954;10659049	10658958;10659883	+;+	840	0	0	0	0	0	0	0	2	0	0	0	0
mRNA:MD15G1144300	Chr15	10660996	10661217	+	222	2	9	2	11	8	4	8	4	4	12	4	11
mRNA:MD15G1144400	Chr15;Chr15;Chr15;Chr15;Chr15;Chr15;Chr15;Chr15	10661848;10662228;10662915;10663103;10663382;10663875;10664218;10664896	10662136;10662271;10662987;10663291;10663788;10663976;10664519;10665388	+;+;+;+;+;+;+;+	1899	1432	2281	1231	1975	1923	2636	1757	2433	2373	2318	1547	2442
mRNA:MD15G1144500	Chr15;Chr15;Chr15;Chr15;Chr15;Chr15;Chr15;Chr15	10666179;10667078;10672591;10673382;10673835;10674299;10674509;10674863	10666358;10667168;10673164;10673594;10674139;10674410;10674745;10675567	+;+;+;+;+;+;+;+	2417	7086	8240	8039	6060	11417	8497	9822	9238	9787	7998	6916	7788
mRNA:MD15G1144600	Chr15;Chr15;Chr15;Chr15;Chr15;Chr15;Chr15	10676120;10677386;10677649;10677873;10678081;10678286;10679214	10677298;10677536;10677761;10677981;10678190;10678450;10679495	-;-;-;-;-;-;-	2109	115	240	93	154	156	224	138	274	166	242	128	213
mRNA:MD15G1144700	Chr15;Chr15;Chr15;Chr15;Chr15;Chr15;Chr15	10680880;10681453;10682059;10682383;10682575;10683363;10683770	10681375;10681547;10682228;10682481;10682657;10683404;10684132	-;-;-;-;-;-;-	1348	608	551	775	426	1036	502	951	661	815	522	427	426
mRNA:MD15G1144800	Chr15;Chr15	10687732;10688119	10688069;10688131	-;-	351	0	0	0	0	0	0	0	0	0	0	0	0
mRNA:MD15G1144900	Chr15;Chr15	10716681;10718647	10717867;10720206	-;-	2747	879	1156	487	844	837	1250	1073	1209	1057	1226	659	1287
mRNA:MD15G1145000	Chr15;Chr15;Chr15;Chr15;Chr15	10736956;10737302;10737947;10738162;10738432	10737071;10737383;10738105;10738311;10738509	+;+;+;+;+	585	0	0	0	0	0	0	0	0	0	0	0	0
mRNA:MD15G1145100	Chr15;Chr15;Chr15;Chr15;Chr15;Chr15;Chr15;Chr15;Chr15;Chr15;Chr15;Chr15;Chr15;Chr15;Chr15;Chr15;Chr15;Chr15	10745957;10747121;10747320;10747539;10747952;10748154;10748330;10748770;10748924;10749336;10749803;10750271;10750520;10750784;10751137;10751401;10751791;10752102	10746228;10747218;10747429;10747859;10748040;10748241;10748396;10748819;10749217;10749515;10750042;10750388;10750629;10750933;10751292;10751517;10751997;10752429	+;+;+;+;+;+;+;+;+;+;+;+;+;+;+;+;+;+	2995	4825	7555	3635	6370	6240	8293	5195	7694	6429	6914	5443	6944
mRNA:MD15G1145200	Chr15;Chr15	10752431;10753936	10753075;10754432	-;-	1142	4	2	0	0	2	0	0	0	2	0	0	0
mRNA:MD15G1145300	Chr15;Chr15;Chr15;Chr15;Chr15;Chr15;Chr15;Chr15;Chr15;Chr15;Chr15;Chr15;Chr15;Chr15;Chr15;Chr15;Chr15;Chr15;Chr15;Chr15;Chr15;Chr15;Chr15;Chr15	10756197;10756693;10757030;10757317;10757633;10757861;10758037;10758417;10758832;10759027;10759268;10759649;10759832;10760075;10760553;10760914;10761316;10761796;10761920;10762073;10762430;10762745;10762928;10763366	10756517;10756947;10757201;10757544;10757766;10757944;10758327;10758749;10758923;10759149;10759424;10759752;10759992;10760391;10760834;10761215;10761406;10761849;10761996;10762232;10762514;10762833;10763048;10763956	-;-;-;-;-;-;-;-;-;-;-;-;-;-;-;-;-;-;-;-;-;-;-;-	4624	480	1600	136	811	196	1252	325	2859	903	1238	271	1205
mRNA:MD15G1145400	Chr15;Chr15;Chr15;Chr15	10777101;10778355;10778829;10779399	10778049;10778515;10778960;10779539	-;-;-;-	1383	2	2	4	8	20	14	0	2	2	11	9	22
mRNA:MD15G1145500	Chr15	10815950	10817299	+	1350	2299	908	4551	676	7552	835	5461	1094	2501	799	1615	890
mRNA:MD15G1145600	Chr15;Chr15;Chr15	10827825;10828257;10828516	10828140;10828434;10829235	+;+;+	1214	1122	415	4693	231	6461	246	3868	562	7305	204	839	254
mRNA:MD15G1145700	Chr15;Chr15;Chr15;Chr15;Chr15	10848159;10849524;10850391;10850974;10851354	10848557;10849701;10850557;10851056;10852053	+;+;+;+;+	1527	15918	22875	14484	18695	20537	26123	20373	27173	21694	21955	15775	21608
mRNA:MD15G1145800	Chr15;Chr15;Chr15;Chr15;Chr15;Chr15;Chr15	10853592;10856043;10857102;10857767;10857987;10858236;10858335	10853843;10856142;10857208;10857877;10858073;10858290;10858590	+;+;+;+;+;+;+	968	1	1	1	13	59	29	7	9	34	162	21	9
mRNA:MD15G1145900	Chr15;Chr15;Chr15;Chr15;Chr15;Chr15;Chr15;Chr15;Chr15;Chr15;Chr15;Chr15	10858593;10859371;10859661;10860318;10860537;10860767;10861307;10861583;10861853;10862022;10862324;10862628	10859143;10859436;10859813;10860440;10860641;10860853;10861459;10861666;10861921;10862105;10862537;10862933	-;-;-;-;-;-;-;-;-;-;-;-	1995	5828	4965	7474	3850	11876	4637	8805	4919	8092	4306	4895	4558
mRNA:MD15G1146000	Chr15;Chr15;Chr15	10866873;10867826;10868040	10867028;10867883;10868368	+;+;+	543	151	264	144	219	264	318	206	245	251	266	193	298
mRNA:MD15G1146100	Chr15;Chr15;Chr15;Chr15;Chr15;Chr15;Chr15;Chr15;Chr15;Chr15;Chr15;Chr15	10871178;10871868;10872054;10872441;10872745;10872973;10873284;10873465;10874004;10874412;10874662;10874914	10871634;10871942;10872158;10872526;10872865;10873052;10873346;10873586;10874089;10874536;10874793;10875219	+;+;+;+;+;+;+;+;+;+;+;+	1758	1507	1952	1808	1620	3978	2113	2647	1666	2483	1673	1638	1982
mRNA:MD15G1146200	Chr15;Chr15	10876083;10876253	10876156;10876568	+;+	390	62	109	26	80	40	126	92	190	83	149	21	85
mRNA:MD15G1146300	Chr15;Chr15;Chr15;Chr15;Chr15	10877089;10877497;10877877;10878800;10878980	10877273;10877538;10878047;10878886;10879382	+;+;+;+;+	888	610	856	420	373	532	506	714	831	746	673	486	600
mRNA:MD15G1146400	Chr15;Chr15;Chr15;Chr15;Chr15;Chr15;Chr15;Chr15;Chr15;Chr15;Chr15;Chr15;Chr15;Chr15	10880182;10881116;10881705;10881938;10882122;10882678;10882997;10883210;10883719;10884057;10885469;10885702;10885887;10886177	10880849;10881428;10881851;10882026;10882214;10882804;10883061;10883384;10883913;10884104;10885615;10885784;10886002;10886690	+;+;+;+;+;+;+;+;+;+;+;+;+;+	2780	2493	2925	2334	2134	3290	2810	3139	3036	3365	2652	2358	2644
mRNA:MD15G1146500	Chr15;Chr15	10888432;10890219	10889298;10890857	-;-	1506	490	607	316	570	464	669	523	868	598	750	416	623
mRNA:MD15G1146600	Chr15;Chr15;Chr15	10901867;10902235;10903377	10902129;10902352;10903660	+;+;+	665	502	696	491	578	751	745	677	648	682	667	500	869
mRNA:MD15G1146700	Chr15;Chr15	10907733;10909347	10908920;10910039	-;-	1881	3561	3399	3300	2908	4343	4135	4246	4861	4924	2972	2872	3803
mRNA:MD15G1146800	Chr15;Chr15;Chr15;Chr15;Chr15;Chr15;Chr15	10913889;10914198;10915638;10916140;10916376;10916826;10917447	10914063;10914303;10916033;10916270;10916682;10917139;10917596	+;+;+;+;+;+;+	1579	741	821	843	659	1171	730	1188	1089	1090	725	725	638
mRNA:MD15G1146900	Chr15;Chr15;Chr15;Chr15	10917654;10918247;10918540;10919473	10918155;10918360;10918688;10919546	-;-;-;-	839	1207	1672	961	1156	1416	1542	1457	1414	1454	1377	986	1474
mRNA:MD15G1147000	Chr15;Chr15;Chr15;Chr15;Chr15	10920300;10921650;10921924;10923286;10923674	10921056;10921827;10922393;10923414;10923980	+;+;+;+;+	1841	317	250	221	269	420	257	343	367	355	334	223	303
mRNA:MD15G1147100	Chr15;Chr15;Chr15;Chr15	10923982;10925936;10926338;10926649	10925063;10926180;10926537;10928399	-;-;-;-	3278	4765	6376	2192	6023	5047	7288	4306	7930	6892	6218	5155	6651
mRNA:MD15G1147200	Chr15;Chr15;Chr15;Chr15;Chr15	10935421;10937000;10937545;10937774;10937920	10935791;10937101;10937686;10937826;10938402	+;+;+;+;+	1151	988	1290	1284	1213	1930	1557	1683	1256	1590	1327	1072	1262
mRNA:MD15G1147300	Chr15;Chr15;Chr15;Chr15;Chr15	10938594;10939792;10940288;10941339;10941807	10939023;10939972;10940620;10941606;10942321	-;-;-;-;-	1727	1456	2609	1184	2020	1894	2599	1710	2942	2235	2653	1552	2670
ncRNA:MD15G1147400	Chr15	10944765	10944880	-	116	0	0	0	0	0	0	0	0	0	0	0	0
ncRNA:MD15G1147500	Chr15	10945304	10945421	+	118	0	0	0	0	0	0	0	0	0	0	0	0
ncRNA:MD15G1147600	Chr15	10946131	10946246	-	116	0	0	0	0	0	0	0	0	0	0	0	0
ncRNA:MD15G1147700	Chr15	10946941	10947058	+	118	0	0	0	0	0	0	0	0	0	0	0	0
mRNA:MD15G1147800	Chr15;Chr15	10950155;10950847	10950648;10951442	-;-	1090	261	455	172	659	154	889	286	540	362	527	361	808
mRNA:MD15G1147900	Chr15;Chr15;Chr15;Chr15;Chr15;Chr15;Chr15;Chr15;Chr15	10951444;10951921;10952300;10952789;10952998;10953170;10953502;10953684;10954168	10951751;10952090;10952434;10952905;10953077;10953296;10953593;10953753;10954344	-;-;-;-;-;-;-;-;-	1276	7079	7603	6470	4964	8704	7052	9802	7738	9495	7075	6421	6645
mRNA:MD15G1148000	Chr15;Chr15;Chr15;Chr15;Chr15;Chr15;Chr15;Chr15;Chr15	10955042;10955509;10955822;10956183;10956383;10956553;10956900;10957080;10957935	10955371;10955678;10955956;10956299;10956462;10956679;10956991;10957149;10958059	-;-;-;-;-;-;-;-;-	1246	11130	11106	10061	6651	15274	8993	16721	10394	14960	9740	9116	9087
mRNA:MD15G1148100	Chr15;Chr15;Chr15;Chr15;Chr15;Chr15;Chr15;Chr15;Chr15;Chr15;Chr15;Chr15;Chr15	10960421;10961115;10961452;10962085;10962401;10963361;10963989;10964575;10964855;10965641;10967195;10967772;10968840	10960965;10961345;10961904;10962282;10963237;10963786;10964231;10964745;10964962;10966857;10967327;10968370;10969078	-;-;-;-;-;-;-;-;-;-;-;-;-	5400	6229	8078	6790	6368	10411	8387	7910	8216	9017	7256	6691	7086
mRNA:MD15G1148200	Chr15;Chr15;Chr15;Chr15;Chr15;Chr15;Chr15;Chr15;Chr15;Chr15;Chr15;Chr15;Chr15	10970190;10971048;10972318;10972535;10972880;10973100;10973646;10973930;10974237;10974460;10974666;10974793;10974970	10970460;10972004;10972418;10972637;10972957;10973192;10973733;10974009;10974299;10974490;10974712;10974851;10975419	+;+;+;+;+;+;+;+;+;+;+;+;+	2421	5667	10450	3838	12153	3860	20437	4959	11926	7044	11402	7382	18879
mRNA:MD15G1148300	Chr15;Chr15;Chr15;Chr15;Chr15;Chr15;Chr15;Chr15;Chr15;Chr15	10976972;10977770;10978137;10978321;10978515;10978693;10979110;10979630;10979965;10980252	10977400;10977877;10978232;10978413;10978600;10978956;10979243;10979725;10980070;10980820	+;+;+;+;+;+;+;+;+;+	1981	15847	8681	22026	6841	27056	9264	21889	10841	17173	8756	13289	8367
mRNA:MD15G1148400	Chr15;Chr15;Chr15;Chr15;Chr15;Chr15;Chr15	10982014;10982523;10982723;10983057;10983521;10983840;10984365	10982346;10982592;10982882;10983138;10983737;10983904;10984802	+;+;+;+;+;+;+	1365	1153	1559	809	1473	1302	2030	1330	1867	1583	1693	1103	2146
mRNA:MD15G1148500	Chr15;Chr15;Chr15;Chr15;Chr15;Chr15	10986035;10987029;10987573;10987730;10988013;10988201	10986204;10987130;10987646;10987833;10988078;10988742	+;+;+;+;+;+	1058	1153	1236	974	928	1718	1352	1485	1450	1432	1372	916	1345
mRNA:MD15G1148600	Chr15	10989469	10992174	+	2706	1222	1880	665	1438	1079	2035	1443	2331	1676	2327	1551	2129
mRNA:MD15G1148700	Chr15;Chr15;Chr15;Chr15;Chr15;Chr15;Chr15;Chr15;Chr15;Chr15;Chr15;Chr15;Chr15;Chr15;Chr15	10992558;10993369;10993551;10993739;10994141;10994320;10994639;10994949;10995189;10995568;10995842;10996338;11002918;11003331;11003615	10993278;10993472;10993665;10993786;10994230;10994394;10994767;10995033;10995259;10995618;10996081;10996469;11003031;11003448;11003664	-;-;-;-;-;-;-;-;-;-;-;-;-;-;-	2143	146	239	118	269	169	263	146	313	294	254	156	271
mRNA:MD15G1148800	Chr15;Chr15;Chr15	11010445;11010617;11011429	11010471;11010820;11011762	-;-;-	565	28	84	40	47	55	78	37	78	49	53	43	62
mRNA:MD15G1148900	Chr15;Chr15	11014902;11017559	11017461;11018089	+;+	3091	33	75	34	46	116	60	77	66	112	46	64	44
mRNA:MD15G1149000	Chr15;Chr15;Chr15;Chr15;Chr15	11024855;11025153;11027136;11027301;11027592	11025057;11026678;11027196;11027415;11027654	-;-;-;-;-	1968	64	202	6	114	57	217	46	237	104	146	58	176
mRNA:MD15G1149100	Chr15;Chr15;Chr15;Chr15	11029509;11031011;11031159;11031344	11030156;11031085;11031231;11031546	-;-;-;-	999	277	324	306	238	475	235	428	358	428	336	322	290
mRNA:MD15G1149200	Chr15;Chr15;Chr15	11031548;11031893;11032080	11031774;11031989;11032305	-;-;-	550	89	120	83	85	155	99	109	110	137	107	97	96
mRNA:MD15G1149300	Chr15	11037213	11037887	-	675	79	38	43	42	134	27	96	37	111	45	55	39
mRNA:MD15G1149400	Chr15;Chr15	11043443;11043870	11043734;11044037	-;-	460	18	23	24	17	25	28	25	31	26	31	19	23
mRNA:MD15G1149500	Chr15;Chr15;Chr15;Chr15;Chr15	11049200;11049841;11050694;11051031;11051483	11049500;11049897;11050879;11051070;11051852	+;+;+;+;+	954	1679	1599	1687	1200	2493	1555	2600	1662	2024	1534	1499	1379
mRNA:MD15G1149600	Chr15;Chr15;Chr15	11052259;11052672;11052870	11052579;11052738;11053358	+;+;+	877	261	327	85	342	260	409	212	408	294	349	279	372
mRNA:MD15G1149700	Chr15	11053940	11054290	+	351	0	0	0	0	0	0	0	0	0	0	0	0
mRNA:MD15G1149800	Chr15;Chr15;Chr15;Chr15	11065681;11065900;11066705;11067061	11065854;11065985;11066936;11067166	+;+;+;+	598	30	48	24	41	6	58	17	42	26	36	35	81
mRNA:MD15G1149900	Chr15;Chr15;Chr15;Chr15;Chr15;Chr15;Chr15	11069626;11070310;11072069;11072673;11072871;11073158;11073514	11070191;11071833;11072188;11072789;11072960;11073265;11073919	+;+;+;+;+;+;+	2931	918	1245	988	1005	1274	1383	1040	1349	1165	1062	826	1193
mRNA:MD15G1150000	Chr15;Chr15	11074655;11075444	11075372;11075468	+;+	743	67	88	41	38	82	46	96	97	114	56	53	78
mRNA:MD15G1150100	Chr15;Chr15	11075470;11076943	11076844;11077437	-;-	1870	2	6	0	2	2	2	4	4	2	4	8	6
mRNA:MD15G1150200	Chr15;Chr15;Chr15;Chr15;Chr15;Chr15;Chr15;Chr15;Chr15;Chr15;Chr15	11078068;11079131;11079606;11079888;11080194;11080498;11080864;11081300;11083286;11083485;11084441	11078960;11079484;11079802;11080101;11080406;11080761;11081209;11081566;11083353;11083943;11084582	-;-;-;-;-;-;-;-;-;-;-	3417	0	52	2	0	0	99	0	114	0	159	1	20
mRNA:MD15G1150300	Chr15;Chr15;Chr15;Chr15;Chr15;Chr15;Chr15;Chr15;Chr15;Chr15;Chr15;Chr15	11087602;11088375;11088848;11089132;11089437;11089742;11090107;11090539;11090968;11091181;11091414;11093855	11088204;11088728;11089044;11089345;11089649;11090005;11090452;11090805;11091100;11091283;11091872;11093966	-;-;-;-;-;-;-;-;-;-;-;-	3265	640	1512	261	1657	593	1968	768	2430	703	1829	659	1895
mRNA:MD15G1150400	Chr15;Chr15;Chr15;Chr15;Chr15;Chr15;Chr15;Chr15;Chr15;Chr15	11095262;11095993;11096455;11096639;11096921;11097051;11097502;11098329;11098488;11098631	11095687;11096172;11096547;11096711;11096954;11097106;11097554;11098388;11098527;11098989	-;-;-;-;-;-;-;-;-;-	1374	208	365	168	285	254	496	244	353	343	374	265	412
mRNA:MD15G1150500	Chr15;Chr15	11099668;11100394	11100294;11101635	-;-	1869	0	0	0	0	0	0	0	1	1	0	0	0
mRNA:MD15G1150600	Chr15;Chr15;Chr15;Chr15;Chr15;Chr15;Chr15;Chr15;Chr15	11109810;11110958;11111147;11111483;11111988;11112271;11112452;11112892;11113225	11110359;11111029;11111245;11111695;11112085;11112358;11112802;11113134;11114777	+;+;+;+;+;+;+;+;+	3267	5836	6203	5583	4991	7817	6550	6669	6968	8192	5817	5805	6040
mRNA:MD15G1150700	Chr15;Chr15;Chr15;Chr15;Chr15;Chr15;Chr15;Chr15;Chr15;Chr15	11116102;11116422;11116548;11116791;11117022;11117239;11117415;11117623;11118261;11118473	11116319;11116479;11116697;11116853;11117101;11117293;11117528;11117815;11118331;11119030	+;+;+;+;+;+;+;+;+;+	1560	261	453	245	322	353	436	440	515	393	480	304	462
mRNA:MD15G1150800	Chr15;Chr15	11125850;11126133	11126040;11126759	+;+	818	219	274	88	213	223	277	240	292	277	343	129	233
mRNA:MD15G1150900	Chr15;Chr15	11128938;11129204	11129109;11129882	+;+	851	516	1086	194	1045	644	1090	707	1056	654	1076	734	1209
mRNA:MD15G1151000	Chr15;Chr15	11135164;11137478	11135435;11137794	-;-	589	64	55	32	63	40	87	46	65	62	83	55	58
mRNA:MD15G1151100	Chr15;Chr15	11137796;11138593	11138220;11138709	-;-	542	121	155	68	148	90	167	161	116	107	139	128	109
mRNA:MD15G1151200	Chr15	11138711	11139058	-	348	36	49	23	63	59	58	35	22	29	26	40	47
mRNA:MD15G1151300	Chr15;Chr15	11139536;11140580	11140474;11140764	-;-	1124	1025	1139	756	1062	1321	1263	1172	1296	1225	1059	1006	1175
mRNA:MD15G1151400	Chr15;Chr15;Chr15	11142947;11143494;11144936	11143337;11143930;11145996	+;+;+	1889	710	860	586	556	1026	776	928	967	943	910	661	869
mRNA:MD15G1151500	Chr15;Chr15;Chr15;Chr15	11146923;11147482;11147980;11148609	11147383;11147875;11148050;11149517	-;-;-;-	1835	2012	3088	2488	2526	3505	3325	2830	3045	3220	2971	2007	3242
mRNA:MD15G1151600	Chr15;Chr15;Chr15;Chr15;Chr15;Chr15;Chr15;Chr15;Chr15	11154049;11154426;11154999;11155336;11155836;11156167;11156342;11156693;11159128	11154309;11154531;11155094;11155736;11155921;11156259;11156437;11156794;11159480	-;-;-;-;-;-;-;-;-	1594	52	70	45	122	64	143	85	84	69	118	64	131
mRNA:MD15G1151700	Chr15;Chr15;Chr15;Chr15;Chr15;Chr15;Chr15;Chr15;Chr15;Chr15	11170821;11171389;11172593;11172850;11173059;11173298;11173529;11173772;11174014;11174210	11170924;11172379;11172677;11172945;11173211;11173405;11173648;11173897;11174097;11174566	+;+;+;+;+;+;+;+;+;+	2224	8064	11343	7969	7465	11547	9833	10284	11048	11070	9652	7196	8827
mRNA:MD15G1151800	Chr15;Chr15;Chr15;Chr15	11176036;11176295;11177275;11177676	11176048;11176638;11177562;11178403	+;+;+;+	1373	59	136	86	78	88	134	63	108	86	118	89	104
mRNA:MD15G1151900	Chr15;Chr15;Chr15	11181677;11182427;11183213	11181787;11182774;11183272	-;-;-	519	3	1	0	3	4	4	0	0	0	11	1	1
mRNA:MD15G1152000	Chr15;Chr15	11184689;11184784	11184693;11185618	+;+	840	27	37	14	23	19	31	12	43	19	30	10	25
mRNA:MD15G1152100	Chr15;Chr15;Chr15;Chr15;Chr15;Chr15	11267047;11267135;11267838;11268120;11269900;11270055	11267081;11267322;11267996;11268754;11269949;11270466	-;-;-;-;-;-	1479	863	1204	657	969	965	1372	978	1569	1090	1379	848	1240
mRNA:MD15G1152200	Chr15;Chr15	11275277;11276499	11275409;11277754	+;+	1389	2423	3152	2417	3032	3369	4232	3197	3825	3324	3156	2493	3741
mRNA:MD15G1152300	Chr15;Chr15;Chr15;Chr15;Chr15	11279564;11280187;11280538;11280710;11281598	11280071;11280261;11280594;11280832;11281893	-;-;-;-;-	1059	25585	30730	18164	23451	30316	31545	32148	32215	30682	28632	23672	28596
mRNA:MD15G1152400	Chr15	11288228	11290810	-	2583	717	710	392	685	872	828	1167	1047	963	887	630	947
mRNA:MD15G1152500	Chr15;Chr15;Chr15;Chr15;Chr15;Chr15;Chr15;Chr15;Chr15;Chr15;Chr15	11294594;11295199;11295659;11296457;11296686;11298295;11298782;11299243;11299884;11300246;11300717	11295090;11295292;11296379;11296576;11297435;11298420;11299108;11299415;11299994;11300360;11301256	-;-;-;-;-;-;-;-;-;-;-	3574	11318	18328	7675	15820	11867	22511	11110	18508	13748	16734	12441	18727
mRNA:MD15G1152600	Chr15	11307275	11308600	+	1326	762	606	849	390	1359	425	1120	640	861	485	607	411
mRNA:MD15G1152700	Chr15;Chr15;Chr15;Chr15;Chr15;Chr15;Chr15;Chr15;Chr15	11310035;11310572;11310939;11311191;11311516;11311745;11312033;11312549;11312960	11310398;11310686;11311057;11311368;11311638;11311896;11312176;11312845;11313346	-;-;-;-;-;-;-;-;-	1879	3520	4094	2413	3908	3576	5099	4287	4391	4511	4171	3647	4471
mRNA:MD15G1152800	Chr15;Chr15	11320861;11321480	11321344;11321679	+;+	684	0	0	0	0	0	0	0	0	0	0	0	0
mRNA:MD15G1152900	Chr15;Chr15	11322487;11323563	11322678;11323754	+;+	384	0	0	0	0	0	0	0	0	0	0	0	0
mRNA:MD15G1153000	Chr15;Chr15;Chr15;Chr15;Chr15;Chr15;Chr15;Chr15;Chr15;Chr15;Chr15;Chr15;Chr15;Chr15;Chr15;Chr15;Chr15	11324783;11325874;11326901;11327207;11329356;11329696;11329866;11330040;11330186;11330352;11330497;11330794;11331023;11331172;11331411;11331561;11331838	11325163;11326574;11327122;11329263;11329479;11329767;11329964;11330081;11330266;11330402;11330578;11330888;11331094;11331288;11331479;11331627;11332514	+;+;+;+;+;+;+;+;+;+;+;+;+;+;+;+;+	5009	2244	2244	1377	1803	1963	2336	1860	2743	2635	2287	2175	1776
mRNA:MD15G1153100	Chr15;Chr15;Chr15;Chr15;Chr15;Chr15;Chr15;Chr15;Chr15	11337604;11339331;11339524;11339730;11339890;11340141;11341247;11342136;11342388	11339123;11339393;11339626;11339804;11340034;11340210;11341312;11342258;11342792	+;+;+;+;+;+;+;+;+	2570	1844	4611	953	3473	2411	3984	1920	5860	2457	4600	1572	3478
mRNA:MD15G1153200	Chr15;Chr15	11343256;11343829	11343579;11343981	-;-	477	0	4	0	0	0	0	0	0	2	4	0	0
mRNA:MD15G1153300	Chr15;Chr15;Chr15;Chr15;Chr15;Chr15;Chr15	11344214;11344766;11344996;11345335;11345494;11345664;11346310	11344284;11344867;11345231;11345403;11345582;11345941;11346471	+;+;+;+;+;+;+	1007	82	211	56	218	81	265	102	230	128	247	151	353
mRNA:MD15G1153400	Chr15;Chr15;Chr15	11347433;11349585;11349929	11349262;11349697;11350292	+;+;+	2307	354	836	208	782	373	1183	255	773	465	806	490	1012
mRNA:MD15G1153500	Chr15	11383159	11384457	+	1299	7936	11946	8811	8299	14236	10853	12674	13508	10728	11403	8101	9931
mRNA:MD15G1153600	Chr15;Chr15;Chr15	11392172;11397028;11397652	11392637;11397119;11397836	-;-;-	743	1045	1413	900	1304	1506	1646	1087	1219	1584	1278	1011	1300
ncRNA:MD15G1153700	Chr15	11398179	11398264	-	86	3	2	13	6	8	9	1	12	10	9	0	16
mRNA:MD15G1153800	Chr15;Chr15;Chr15;Chr15;Chr15	11402370;11408516;11408860;11412428;11412605	11402900;11408623;11408967;11412519;11413042	-;-;-;-;-	1277	1136	1475	531	1361	1162	1559	1226	1789	1354	1487	1118	1635
ncRNA:MD15G1153900	Chr15	11418158	11418243	-	86	0	0	2	9	0	5	4	7	1	4	4	5
mRNA:MD15G1154000	Chr15;Chr15;Chr15	11431757;11431947;11432989	11431779;11432697;11433160	-;-;-	946	86	292	74	281	164	250	92	257	221	271	165	258
ncRNA:MD15G1154100	Chr15	11433477	11433562	-	86	5	47	5	61	17	35	5	42	9	34	16	38
mRNA:MD15G1154200	Chr15;Chr15	11434564;11434677	11434589;11434848	+;+	198	59	176	39	118	89	121	129	205	103	114	102	139
mRNA:MD15G1154300	Chr15;Chr15	11446592;11449348	11447800;11449849	-;-	1711	559	933	339	852	617	1041	633	756	791	751	646	1109
ncRNA:MD15G1154400	Chr15	11451642	11451762	-	121	15	42	5	22	13	36	14	14	14	21	22	30
mRNA:MD15G1154500	Chr15;Chr15;Chr15;Chr15	11454740;11455015;11455286;11455834	11454908;11455152;11455361;11456168	+;+;+;+	718	290	341	245	222	385	305	448	358	455	301	272	286
mRNA:MD15G1154600	Chr15;Chr15;Chr15;Chr15;Chr15	11461835;11463107;11463364;11464533;11464719	11462621;11463175;11463429;11464598;11464849	-;-;-;-;-	1119	3465	2714	4437	1983	5887	2115	5481	2915	4112	2644	3010	2005
mRNA:MD15G1154700	Chr15;Chr15;Chr15	11464851;11464954;11465155	11464874;11465062;11465453	+;+;+	432	6	9	5	2	15	2	4	0	2	3	4	2
mRNA:MD15G1154800	Chr15;Chr15;Chr15;Chr15;Chr15;Chr15;Chr15;Chr15;Chr15	11485559;11486255;11486452;11486935;11487177;11487600;11488011;11488434;11488814	11486098;11486371;11486830;11487090;11487313;11487719;11488139;11488627;11489240	-;-;-;-;-;-;-;-;-	2199	14236	20887	12974	20164	16865	27993	16109	27127	15684	21339	13044	25897
mRNA:MD15G1154900	Chr15;Chr15;Chr15;Chr15;Chr15	11493526;11494027;11494611;11495545;11495984	11493854;11494092;11494908;11495579;11496088	-;-;-;-;-	833	6996	6173	7042	4108	9396	5229	10807	6220	8890	5343	5841	4883
mRNA:MD15G1155000	Chr15;Chr15;Chr15;Chr15;Chr15	11496516;11497008;11497214;11498116;11498522	11496907;11497073;11497514;11498151;11498671	-;-;-;-;-	945	5986	5793	4979	3285	7706	4342	9125	5376	7723	5275	4892	4656
mRNA:MD15G1155100	Chr15;Chr15	11501915;11502267	11502125;11503831	+;+	1776	2635	3058	2292	2285	3339	2937	3041	2997	3318	2745	2243	2804
mRNA:MD15G1155200	Chr15;Chr15	11556352;11556600	11556558;11556914	+;+	522	48	43	23	35	89	58	81	55	44	41	50	65
mRNA:MD15G1155300	Chr15;Chr15;Chr15;Chr15;Chr15;Chr15;Chr15;Chr15;Chr15;Chr15	11558278;11558954;11559548;11559883;11560260;11560390;11561004;11561196;11561601;11562000	11558773;11559437;11559690;11560164;11560301;11560891;11561113;11561492;11561781;11562185	-;-;-;-;-;-;-;-;-;-	2723	0	0	0	17	0	30	4	4	2	18	2	30
mRNA:MD15G1155400	Chr15;Chr15;Chr15;Chr15;Chr15;Chr15	11565624;11566518;11567017;11567283;11567642;11568136	11566030;11566615;11567121;11567348;11567728;11568536	+;+;+;+;+;+	1164	3659	4305	3266	3391	4903	4251	4900	4974	4836	4323	3337	4069
mRNA:MD15G1155500	Chr15;Chr15	11569458;11570239	11569924;11570820	-;-	1049	11318	9743	4496	11650	6862	19065	7959	9102	13067	8865	9552	12243
mRNA:MD15G1155600	Chr15;Chr15;Chr15	11573003;11574531;11574675	11573407;11574554;11575339	+;+;+	1094	1566	1377	1053	1116	1486	1726	1440	1256	1595	1301	1215	1289
mRNA:MD15G1155700	Chr15;Chr15;Chr15;Chr15;Chr15;Chr15;Chr15	11576167;11577339;11577717;11577966;11578625;11578866;11579156	11576646;11577414;11577775;11578459;11578785;11579069;11580039	+;+;+;+;+;+;+	2358	2562	2552	2705	1826	3937	2382	3557	2691	2968	2256	2323	2380
mRNA:MD15G1155800	Chr15;Chr15;Chr15;Chr15;Chr15;Chr15	11580215;11580567;11582111;11582258;11582858;11583466	11580481;11581790;11582169;11582662;11583010;11583638	-;-;-;-;-;-	2281	583	982	616	769	1095	1092	740	968	860	1012	823	865
mRNA:MD15G1155900	Chr15;Chr15;Chr15;Chr15;Chr15	11588152;11589286;11589427;11589810;11590758	11588809;11589333;11589663;11589846;11591491	-;-;-;-;-	1714	327	109	905	130	1481	171	654	130	617	134	92	176
mRNA:MD15G1156000	Chr15;Chr15;Chr15;Chr15;Chr15;Chr15;Chr15;Chr15;Chr15	11594760;11595618;11595786;11596140;11596419;11596719;11597052;11597398;11597567	11595405;11595689;11595892;11596265;11596451;11596946;11597128;11597448;11597734	-;-;-;-;-;-;-;-;-	1508	1056	1090	1398	949	2541	1354	1083	1243	1536	1045	719	1203
mRNA:MD15G1156100	Chr15;Chr15	11598211;11598813	11598388;11599995	-;-	1361	3868	876	11341	206	17465	273	8602	1099	6930	310	2988	322
mRNA:MD15G1156200	Chr15;Chr15;Chr15;Chr15;Chr15;Chr15;Chr15	11600506;11601936;11602218;11602473;11602871;11603204;11603467	11601625;11602067;11602384;11602683;11603108;11603354;11604057	+;+;+;+;+;+;+	2610	304	147	664	86	1300	73	467	113	487	100	173	105
mRNA:MD15G1156300	Chr15;Chr15;Chr15;Chr15;Chr15	11612837;11614712;11615100;11615401;11615646	11614054;11614884;11615327;11615551;11615954	+;+;+;+;+	2079	10	0	8	0	16	0	1	0	5	0	0	0
mRNA:MD15G1156400	Chr15	11616506	11616931	+	426	0	0	0	0	2	0	0	0	0	0	0	0
mRNA:MD15G1156500	Chr15	11617254	11617643	+	390	0	0	0	0	0	0	0	0	0	0	0	0
mRNA:MD15G1156600	Chr15	11625197	11625658	+	462	0	0	0	0	2	0	0	0	0	0	0	0
mRNA:MD15G1156700	Chr15;Chr15;Chr15;Chr15;Chr15;Chr15;Chr15	11625763;11625815;11627001;11627235;11627941;11628252;11628497	11625773;11626169;11627127;11627399;11628178;11628402;11628805	+;+;+;+;+;+;+	1356	1	0	0	0	10	0	2	0	7	0	2	0
mRNA:MD15G1156800	Chr15;Chr15	11629635;11630026	11629955;11630562	+;+	858	0	0	0	0	0	0	0	0	0	0	0	0
mRNA:MD15G1156900	Chr15;Chr15;Chr15;Chr15;Chr15;Chr15;Chr15	11651488;11652967;11653248;11653502;11653900;11654233;11654496	11652592;11653098;11653414;11653712;11654137;11654383;11654801	+;+;+;+;+;+;+	2310	490	631	655	434	973	376	502	383	642	479	476	316
mRNA:MD15G1157000	Chr15;Chr15;Chr15;Chr15;Chr15;Chr15;Chr15	11661076;11662387;11662626;11662929;11663293;11663604;11663849	11662198;11662485;11662787;11663123;11663530;11663754;11664251	+;+;+;+;+;+;+	2371	2	10	0	12	4	34	8	7	17	6	4	14
mRNA:MD15G1157100	Chr15	11665551	11666690	+	1140	0	0	0	0	0	0	0	0	0	0	0	0
mRNA:MD15G1157200	Chr15;Chr15;Chr15;Chr15;Chr15;Chr15;Chr15;Chr15;Chr15;Chr15	11666957;11667484;11667852;11668043;11668248;11668450;11669166;11669301;11669500;11670416	11667334;11667631;11667917;11668149;11668308;11668533;11669202;11669375;11669587;11670645	-;-;-;-;-;-;-;-;-;-	1274	858	909	1015	572	1404	802	1148	960	1159	745	762	739
mRNA:MD15G1157300	Chr15;Chr15;Chr15	11672327;11672513;11672725	11672419;11672616;11673137	+;+;+	610	4198	3929	3808	2554	5085	3119	6434	3859	5167	3302	3324	3375
mRNA:MD15G1157400	Chr15;Chr15;Chr15;Chr15;Chr15	11674674;11674962;11676005;11676567;11676770	11674880;11675676;11676405;11676665;11677221	+;+;+;+;+	1874	280	399	213	252	312	355	267	376	373	432	220	459
mRNA:MD15G1157500	Chr15;Chr15;Chr15;Chr15;Chr15;Chr15;Chr15;Chr15;Chr15;Chr15;Chr15;Chr15;Chr15;Chr15;Chr15;Chr15;Chr15;Chr15	11678865;11679409;11679661;11679915;11680223;11680410;11680685;11680873;11681089;11681326;11681613;11681769;11682129;11682333;11682561;11682760;11683137;11683385	11679200;11679510;11679790;11680024;11680313;11680504;11680780;11681005;11681180;11681430;11681690;11681900;11682234;11682469;11682659;11682939;11683280;11683738	-;-;-;-;-;-;-;-;-;-;-;-;-;-;-;-;-;-	2520	526	1141	122	691	321	979	480	1258	1048	1157	498	1195
mRNA:MD15G1157600	Chr15;Chr15;Chr15;Chr15;Chr15;Chr15;Chr15;Chr15;Chr15;Chr15;Chr15;Chr15;Chr15;Chr15;Chr15;Chr15;Chr15;Chr15;Chr15;Chr15;Chr15;Chr15;Chr15;Chr15;Chr15	11684386;11684988;11685179;11685637;11686053;11686454;11693751;11694089;11694507;11694866;11695360;11695718;11696121;11696408;11696708;11697213;11697441;11698040;11698259;11698566;11698876;11699051;11699593;11700443;11701003	11684770;11685099;11685500;11685963;11686322;11686918;11693960;11694294;11694607;11695287;11695634;11695977;11696327;11696568;11696900;11697309;11697579;11698168;11698399;11698630;11698948;11699191;11699703;11700620;11701248	-;-;-;-;-;-;-;-;-;-;-;-;-;-;-;-;-;-;-;-;-;-;-;-;-	5236	1518	2356	1232	1943	2217	2273	1598	2680	2128	2277	1598	2137
mRNA:MD15G1157700	Chr15	11722801	11723670	+	870	135	110	93	68	90	89	114	95	96	70	76	134
mRNA:MD15G1157800	Chr15;Chr15	11723962;11724849	11724512;11727456	-;-	3159	2116	3952	854	3359	1883	4402	1616	4603	2440	3778	2050	4091
mRNA:MD15G1157900	Chr15;Chr15;Chr15;Chr15;Chr15;Chr15;Chr15;Chr15;Chr15;Chr15;Chr15;Chr15;Chr15;Chr15;Chr15;Chr15;Chr15;Chr15;Chr15;Chr15;Chr15;Chr15;Chr15	11731549;11732001;11732297;11732490;11732755;11732900;11733085;11733478;11733641;11734018;11734472;11734660;11734914;11735081;11735286;11735488;11735740;11735952;11736241;11736690;11736813;11736897;11737095	11731912;11732102;11732392;11732633;11732802;11733001;11733263;11733508;11733825;11734188;11734543;11734724;11735009;11735181;11735320;11735607;11735816;11736010;11736306;11736743;11736818;11736971;11737671	-;-;-;-;-;-;-;-;-;-;-;-;-;-;-;-;-;-;-;-;-;-;-	2825	228	557	129	446	316	656	322	711	442	575	256	521
mRNA:MD15G1158000	Chr15;Chr15;Chr15;Chr15	11739415;11741179;11741235;11741676	11739951;11741184;11741438;11741733	-;-;-;-	805	1802	1949	1123	1292	1758	1666	2382	2022	2020	1651	1413	1558
mRNA:MD15G1158100	Chr15	11742831	11743454	+	624	188	204	207	136	275	200	209	228	244	189	191	185
mRNA:MD15G1158200	Chr15;Chr15;Chr15;Chr15	11745420;11746136;11746855;11748076	11746043;11746762;11747174;11748695	-;-;-;-	2191	3404	3434	3921	2612	4916	3531	4240	3630	4373	2877	3232	3067
ncRNA:MD15G1158300	Chr15	11761519	11761626	+	108	0	0	0	0	0	0	0	0	0	0	0	0
mRNA:MD15G1158400	Chr15;Chr15	11768449;11770662	11770443;11770874	-;-	2208	8970	7903	11626	5958	16328	7603	14085	9631	12748	8132	8176	7255
mRNA:MD15G1158500	Chr15;Chr15;Chr15;Chr15;Chr15;Chr15;Chr15;Chr15	11772377;11773476;11773618;11773824;11774012;11774552;11776527;11776825	11773294;11773545;11773679;11773898;11774103;11775500;11776657;11777198	-;-;-;-;-;-;-;-	2671	1752	2310	1542	1890	2507	2073	2350	2646	2376	2227	1678	2223
mRNA:MD15G1158600	Chr15	11783271	11783663	+	393	104	56	216	10	274	26	355	88	206	40	99	48
mRNA:MD15G1158700	Chr15	11792341	11792649	+	309	0	0	0	0	0	0	0	0	0	0	0	0
mRNA:MD15G1158800	Chr15	11804221	11804526	+	306	0	0	0	0	0	0	0	0	0	0	0	0
mRNA:MD15G1158900	Chr15	11807056	11807376	+	321	0	0	0	0	0	0	0	0	0	0	0	0
mRNA:MD15G1159000	Chr15	11813194	11813558	+	365	0	0	0	0	0	2	0	0	0	0	0	0
ncRNA:MD15G1159100	Chr15	11896964	11897155	+	192	0	0	0	0	0	0	0	0	0	0	0	0
mRNA:MD15G1159200	Chr15	11903559	11903840	+	282	0	0	0	0	0	0	0	0	0	0	0	0
mRNA:MD15G1159300	Chr15	11905631	11905915	+	285	0	0	0	0	0	0	0	0	0	0	0	0
mRNA:MD15G1159400	Chr15	11916470	11917171	-	702	0	0	0	0	0	0	2	0	0	0	0	0
mRNA:MD15G1159500	Chr15	11919442	11919771	+	330	0	0	0	0	0	0	0	2	0	0	0	4
mRNA:MD15G1159600	Chr15;Chr15	11923830;11923967	11923886;11924166	-;-	257	11	29	16	32	16	22	20	29	22	23	18	27
mRNA:MD15G1159700	Chr15;Chr15	11942332;11943481	11943041;11943944	+;+	1174	663	876	622	872	808	1351	735	1103	867	994	703	1039
mRNA:MD15G1159800	Chr15;Chr15;Chr15;Chr15;Chr15;Chr15	11950827;11952020;11952720;11952992;11953220;11953458	11951537;11952140;11952910;11953123;11953356;11953962	+;+;+;+;+;+	1797	6427	7380	7135	5448	10608	7022	9615	7453	9083	6331	6689	5652
mRNA:MD15G1159900	Chr15;Chr15;Chr15;Chr15;Chr15;Chr15;Chr15;Chr15;Chr15;Chr15;Chr15	11956978;11957549;11957748;11958093;11958322;11958592;11958821;11959012;11959291;11960525;11962756	11957439;11957636;11957870;11958240;11958485;11958744;11958892;11959199;11960434;11962520;11963068	-;-;-;-;-;-;-;-;-;-;-	4851	2999	4087	3073	3155	4566	3875	3405	4432	4327	3807	3299	3359
mRNA:MD15G1160000	Chr15;Chr15;Chr15	11981048;11981834;11982251	11981555;11981949;11982890	+;+;+	1264	2004	3065	969	2421	2187	2386	2013	3125	2611	2754	2009	2740
mRNA:MD15G1160100	Chr15;Chr15;Chr15;Chr15;Chr15	11986310;11986916;11987794;11987975;11988130	11986819;11987698;11987873;11988046;11988657	+;+;+;+;+	1973	117	329	4	306	25	301	49	327	147	325	125	238
mRNA:MD15G1160200	Chr15;Chr15;Chr15;Chr15;Chr15;Chr15	11989187;11989612;11989827;11990335;11990809;11993118	11989518;11989722;11989969;11990508;11991789;11993349	-;-;-;-;-;-	1973	1013	1754	877	1311	1372	1569	1480	1984	1712	1584	1126	1499
ncRNA:MD15G1160300	Chr15	12006141	12006547	-	407	94	83	39	58	78	95	116	87	81	66	95	64
mRNA:MD15G1160400	Chr15;Chr15;Chr15;Chr15;Chr15;Chr15;Chr15;Chr15;Chr15;Chr15;Chr15	12008730;12009295;12010274;12010461;12011771;12011952;12012363;12012525;12012887;12013128;12013455	12008920;12010065;12010342;12011657;12011869;12012110;12012448;12012723;12012997;12013334;12013824	+;+;+;+;+;+;+;+;+;+;+	3459	4033	5991	3384	4272	5124	5642	4719	6515	5242	5438	4077	5203
mRNA:MD15G1160500	Chr15;Chr15;Chr15	12014514;12015678;12017394	12015530;12016220;12017514	+;+;+	1681	381	461	361	364	652	467	612	512	522	466	405	441
mRNA:MD15G1160600	Chr15;Chr15;Chr15;Chr15	12017518;12018381;12018716;12019754	12018099;12018592;12018913;12020146	-;-;-;-	1385	442	752	394	467	490	655	781	971	663	1033	377	774
mRNA:MD15G1160700	Chr15;Chr15;Chr15;Chr15;Chr15;Chr15	12023312;12023570;12023781;12024390;12024643;12024793	12023468;12023659;12023925;12024490;12024683;12025055	-;-;-;-;-;-	797	952	898	1000	669	1354	902	1555	962	1475	800	860	903
mRNA:MD15G1160800	Chr15;Chr15;Chr15;Chr15;Chr15;Chr15;Chr15;Chr15;Chr15;Chr15;Chr15;Chr15;Chr15;Chr15;Chr15;Chr15	12025161;12025574;12025861;12026583;12027110;12027321;12027489;12027897;12028169;12028364;12028673;12028870;12029198;12029457;12030594;12031769	12025463;12025660;12026243;12027002;12027239;12027392;12027653;12028069;12028238;12028525;12028744;12028976;12029278;12029574;12030737;12031966	-;-;-;-;-;-;-;-;-;-;-;-;-;-;-;-	2685	3154	4940	2916	4072	4861	4976	3926	5654	4685	4800	3525	4743
mRNA:MD15G1160900	Chr15;Chr15;Chr15;Chr15;Chr15;Chr15	12074956;12075568;12076074;12076411;12076578;12077024	12075477;12075626;12076152;12076466;12076695;12077274	-;-;-;-;-;-	1085	314	679	98	417	128	630	231	679	532	455	280	659
mRNA:MD15G1161000	Chr15;Chr15;Chr15;Chr15;Chr15	12093106;12093329;12093589;12094222;12094421	12093210;12093452;12094128;12094320;12094924	+;+;+;+;+	1372	0	0	0	0	0	2	0	0	0	2	0	2
mRNA:MD15G1161100	Chr15;Chr15;Chr15;Chr15	12094993;12095575;12095888;12096208	12095421;12095783;12096022;12096465	-;-;-;-	1031	794	1079	333	1249	361	1885	574	1286	1062	1276	1122	1519
mRNA:MD15G1161200	Chr15;Chr15;Chr15;Chr15;Chr15;Chr15;Chr15;Chr15;Chr15	12100476;12100907;12101791;12102101;12102467;12102611;12102770;12103038;12103466	12100771;12101094;12101972;12102385;12102525;12102647;12102841;12103362;12104109	+;+;+;+;+;+;+;+;+	2088	1583	1694	2357	1240	2596	1766	2379	1923	2805	1408	1899	1459
mRNA:MD15G1161300	Chr15;Chr15;Chr15;Chr15;Chr15;Chr15	12123243;12124520;12124850;12125164;12125523;12125719	12124444;12124760;12125070;12125275;12125627;12126059	+;+;+;+;+;+	2222	329	38	575	30	1137	81	403	77	401	44	58	16
mRNA:MD15G1161400	Chr15;Chr15;Chr15;Chr15;Chr15;Chr15;Chr15	12126501;12126791;12126997;12127338;12127618;12128941;12129344	12126713;12126903;12127219;12127531;12127729;12129045;12129674	+;+;+;+;+;+;+	1291	433	828	283	765	639	962	485	810	667	879	605	963
mRNA:MD15G1161500	Chr15;Chr15;Chr15;Chr15;Chr15	12146094;12146172;12146303;12146647;12147207	12146096;12146213;12146548;12146787;12147778	+;+;+;+;+	1004	0	6	0	0	6	6	8	12	6	2	0	2
mRNA:MD15G1161600	Chr15;Chr15;Chr15;Chr15;Chr15;Chr15;Chr15	12152410;12152852;12153733;12154295;12154612;12154912;12155484	12152695;12153060;12154199;12154357;12154683;12155236;12155939	+;+;+;+;+;+;+	1878	4	0	22	2	4	0	8	4	2	0	10	2
ncRNA:MD15G1161700	Chr15	12158770	12158863	+	94	0	0	0	0	0	0	0	0	0	0	0	0
mRNA:MD15G1161800	Chr15;Chr15	12186834;12188295	12188212;12188424	+;+	1509	4012	3671	4732	3036	10476	4469	7069	4562	5745	3707	3927	3130
mRNA:MD15G1161900	Chr15	12200655	12201443	-	789	258	431	110	363	155	533	269	485	351	367	188	477
mRNA:MD15G1162000	Chr15;Chr15;Chr15	12207578;12208057;12208756	12207708;12208249;12208956	+;+;+	525	0	0	0	2	0	0	0	0	0	0	0	0
mRNA:MD15G1162100	Chr15;Chr15;Chr15;Chr15;Chr15;Chr15;Chr15;Chr15;Chr15;Chr15;Chr15	12211775;12212960;12213208;12213524;12213708;12213985;12220080;12220336;12220521;12220702;12220946	12212155;12213082;12213304;12213559;12213895;12214087;12220261;12220413;12220623;12220795;12221594	+;+;+;+;+;+;+;+;+;+;+	2034	5467	7144	4930	4902	8733	6396	6791	7712	7044	6310	5259	5490
mRNA:MD15G1162200	Chr15;Chr15;Chr15;Chr15;Chr15;Chr15;Chr15;Chr15	12221684;12222196;12222392;12222569;12223180;12223400;12224060;12224641	12222086;12222302;12222458;12222684;12223251;12223603;12224136;12224847	-;-;-;-;-;-;-;-	1253	2141	2298	2076	1763	3131	2408	2768	2617	2782	2228	2049	2199
mRNA:MD15G1162300	Chr15;Chr15;Chr15	12227813;12230266;12230648	12230167;12230517;12231059	+;+;+	3019	1741	2348	1665	2023	2161	2659	1818	2520	2410	2234	1773	2399
mRNA:MD15G1162400	Chr15;Chr15;Chr15;Chr15;Chr15;Chr15;Chr15;Chr15;Chr15;Chr15;Chr15;Chr15;Chr15;Chr15;Chr15;Chr15	12231303;12231897;12232223;12232544;12232961;12233216;12233396;12233658;12233959;12234262;12234449;12234736;12235125;12235415;12235649;12236542	12231746;12232043;12232294;12232687;12233032;12233287;12233467;12233729;12234030;12234333;12234523;12234882;12235332;12235543;12236496;12236563	-;-;-;-;-;-;-;-;-;-;-;-;-;-;-;-	2668	12787	23227	9891	17441	17804	25147	14453	23446	16735	22178	14929	21071
mRNA:MD15G1162500	Chr15;Chr15;Chr15;Chr15;Chr15;Chr15;Chr15;Chr15;Chr15;Chr15;Chr15;Chr15;Chr15	12239159;12239995;12240255;12240433;12240612;12240878;12241228;12241431;12241950;12242229;12242457;12243069;12243631	12239817;12240143;12240333;12240531;12240689;12240935;12241327;12241569;12242113;12242308;12242569;12243209;12244112	-;-;-;-;-;-;-;-;-;-;-;-;-	2341	3618	4691	3276	3795	5159	5304	4594	5112	4732	4349	3479	4460
mRNA:MD15G1162600	Chr15;Chr15;Chr15;Chr15	12249420;12250187;12250998;12251151	12249717;12250198;12251056;12251766	+;+;+;+	985	3401	4102	2465	3081	3875	3885	4338	4292	4459	4196	3046	4112
mRNA:MD15G1162700	Chr15;Chr15;Chr15	12255667;12256303;12259190	12256065;12256477;12259815	-;-;-	1200	429	584	316	340	448	459	526	586	542	454	349	489
mRNA:MD15G1162800	Chr15;Chr15;Chr15;Chr15;Chr15;Chr15;Chr15;Chr15;Chr15	12280648;12281482;12281617;12281898;12282141;12282472;12282751;12282970;12283157	12281174;12281518;12281800;12282046;12282371;12282661;12282876;12283069;12283717	+;+;+;+;+;+;+;+;+	2105	734	728	593	493	1326	786	1306	909	1150	762	587	740
mRNA:MD15G1162900	Chr15;Chr15;Chr15;Chr15;Chr15;Chr15;Chr15;Chr15;Chr15;Chr15;Chr15;Chr15;Chr15;Chr15;Chr15	12283808;12284332;12284843;12284995;12285476;12285788;12286074;12286439;12287192;12287596;12287872;12288078;12288291;12288582;12288959	12284230;12284418;12284895;12285136;12285571;12285824;12286189;12286500;12287250;12287676;12287946;12288130;12288390;12288727;12289489	-;-;-;-;-;-;-;-;-;-;-;-;-;-;-	2061	780	1197	807	1103	1105	1420	899	1534	1201	1200	851	1513
mRNA:MD15G1163000	Chr15;Chr15;Chr15	12290592;12292941;12293187	12291401;12293065;12294112	-;-;-	1861	723	962	652	881	956	983	1037	1337	1146	1196	821	976
mRNA:MD15G1163100	Chr15;Chr15;Chr15;Chr15;Chr15	12295550;12296599;12296967;12297263;12297650	12295725;12296868;12297075;12297326;12297758	-;-;-;-;-	728	462	437	503	341	693	392	659	526	637	413	484	458
mRNA:MD15G1163200	Chr15;Chr15;Chr15;Chr15;Chr15;Chr15	12300449;12300903;12301153;12301515;12302250;12302683	12300814;12301040;12301377;12301818;12302422;12303229	-;-;-;-;-;-	1753	396	636	464	425	882	491	928	742	673	507	415	561
mRNA:MD15G1163300	Chr15;Chr15;Chr15	12316909;12317724;12318500	12317169;12317786;12318789	+;+;+	614	215	353	97	347	288	463	379	385	228	347	221	402
mRNA:MD15G1163400	Chr15;Chr15;Chr15;Chr15	12324066;12324869;12325126;12325644	12324408;12324912;12325318;12326545	+;+;+;+	1482	579	903	283	737	587	994	646	976	851	912	612	1045
mRNA:MD15G1163500	Chr15;Chr15	12329116;12329673	12329493;12329933	+;+	639	0	8	4	4	6	2	2	10	6	8	2	8
ncRNA:MD15G1163600	Chr15	12332446	12332571	-	126	0	0	0	0	0	0	0	0	0	0	0	0
ncRNA:MD15G1163700	Chr15	12332810	12332926	-	117	0	0	0	0	0	0	0	0	0	0	0	0
ncRNA:MD15G1163800	Chr15	12333174	12333291	-	118	0	0	0	0	0	0	0	0	0	0	0	0
mRNA:MD15G1163900	Chr15;Chr15;Chr15;Chr15;Chr15;Chr15;Chr15;Chr15	12337485;12338461;12339126;12339634;12339807;12340255;12340769;12340932	12337866;12339035;12339505;12339720;12340137;12340665;12340828;12341638	+;+;+;+;+;+;+;+	2933	2261	3625	924	2726	1693	3611	1825	4338	2908	3851	2396	3153
mRNA:MD15G1164000	Chr15	12353380	12353997	-	618	486	77	972	46	1312	42	1116	71	895	46	429	26
mRNA:MD15G1164100	Chr15;Chr15;Chr15	12355237;12355728;12356072	12355455;12355859;12358766	+;+;+	3046	1907	2295	1969	1998	2733	2847	2117	2439	2604	2192	2085	2408
mRNA:MD15G1164200	Chr15	12359882	12361024	-	1143	259	313	133	232	256	285	283	300	299	250	221	288
mRNA:MD15G1164300	Chr15;Chr15;Chr15;Chr15;Chr15;Chr15;Chr15;Chr15;Chr15;Chr15	12369682;12370414;12370864;12371313;12371584;12372144;12372370;12372882;12373198;12373473	12369873;12370646;12371064;12371424;12371810;12372282;12372590;12373003;12373359;12373858	+;+;+;+;+;+;+;+;+;+	1995	2162	2554	2087	1933	3636	2639	2801	2605	2867	2408	2114	2344
mRNA:MD15G1164400	Chr15;Chr15;Chr15;Chr15;Chr15;Chr15;Chr15;Chr15;Chr15;Chr15;Chr15;Chr15	12374060;12374964;12375227;12375759;12376088;12376363;12376975;12377284;12377489;12378031;12378252;12378417	12374836;12375077;12375523;12375989;12376238;12376442;12377049;12377385;12377610;12378151;12378302;12378705	-;-;-;-;-;-;-;-;-;-;-;-	2410	5669	6568	5081	5480	7519	7614	6169	7190	7748	6178	5260	6366
ncRNA:MD15G1164500	Chr15	12383692	12383808	+	117	0	0	0	0	0	0	0	0	0	0	0	0
mRNA:MD15G1164600	Chr15;Chr15;Chr15;Chr15;Chr15;Chr15	12384642;12385116;12385561;12386096;12386471;12387748	12385023;12385293;12385823;12386365;12387599;12388201	+;+;+;+;+;+	2676	301	346	416	241	538	331	338	374	377	364	254	374
mRNA:MD15G1164700	Chr15;Chr15;Chr15;Chr15;Chr15;Chr15;Chr15	12388269;12388871;12389300;12389479;12390008;12390494;12390823	12388707;12389169;12389389;12389644;12390351;12390721;12392278	-;-;-;-;-;-;-	3022	3771	3308	6062	2313	7926	3059	5558	3607	5254	3095	3157	3026
ncRNA:MD15G1164800	Chr15;Chr15	12397472;12399665	12397523;12400076	+;+	464	0	0	0	0	0	0	0	0	0	0	0	0
mRNA:MD15G1164900	Chr15;Chr15;Chr15;Chr15;Chr15;Chr15;Chr15;Chr15;Chr15;Chr15;Chr15;Chr15;Chr15	12407116;12407823;12408466;12408878;12409075;12409985;12410254;12410522;12411340;12411504;12411677;12412823;12413236	12407721;12407912;12408707;12408941;12409773;12410101;12410385;12410698;12411393;12411566;12412612;12412950;12413753	+;+;+;+;+;+;+;+;+;+;+;+;+	3826	3193	3740	4774	2610	6180	3222	4404	3911	5014	3426	3025	2975
mRNA:MD15G1165000	Chr15;Chr15	12422140;12422700	12422493;12422826	+;+	481	82	130	74	175	95	270	121	156	134	165	130	227
mRNA:MD15G1165100	Chr15	12423783	12424073	+	291	60	88	50	128	41	121	65	93	66	114	85	110
mRNA:MD15G1165200	Chr15;Chr15;Chr15;Chr15	12427557;12429711;12429972;12430413	12427811;12429862;12430332;12431075	+;+;+;+	1431	0	0	0	0	0	0	0	0	0	0	0	0
mRNA:MD15G1165300	Chr15;Chr15;Chr15;Chr15	12439867;12440410;12440810;12441404	12440340;12440561;12441177;12441969	+;+;+;+	1560	0	0	0	0	0	0	0	0	0	0	0	0
mRNA:MD15G1165400	Chr15;Chr15;Chr15	12443359;12444576;12445116	12443516;12444930;12445778	+;+;+	1176	0	0	0	0	0	0	0	0	0	0	0	0
mRNA:MD15G1165500	Chr15;Chr15;Chr15;Chr15;Chr15;Chr15;Chr15;Chr15;Chr15;Chr15;Chr15;Chr15;Chr15;Chr15;Chr15;Chr15	12446593;12447513;12447840;12448368;12448822;12449023;12449278;12449634;12449875;12450359;12450702;12451072;12451410;12451819;12452033;12452212	12446828;12447580;12447995;12448535;12448964;12449149;12449550;12449777;12450009;12450457;12450758;12451276;12451528;12451887;12452131;12452646	+;+;+;+;+;+;+;+;+;+;+;+;+;+;+;+	2533	1011	1457	1047	1032	1888	1331	1417	1547	1488	1396	1086	1439
mRNA:MD15G1165600	Chr15;Chr15;Chr15;Chr15;Chr15;Chr15;Chr15;Chr15;Chr15;Chr15;Chr15;Chr15;Chr15;Chr15;Chr15;Chr15	12456716;12457239;12457453;12457635;12457911;12458125;12458466;12458685;12458821;12458974;12459132;12459305;12459663;12459906;12460171;12460407	12456784;12457366;12457522;12457732;12458052;12458225;12458549;12458735;12458886;12459039;12459212;12459382;12459809;12459981;12460283;12461248	+;+;+;+;+;+;+;+;+;+;+;+;+;+;+;+	2212	6441	6289	9648	5067	14901	6502	10856	6472	9973	5640	5494	5901
mRNA:MD15G1165700	Chr15;Chr15;Chr15	12470312;12471369;12472028	12471000;12471553;12472755	+;+;+	1602	2202	3240	1861	2497	3167	3252	2943	3834	3321	3370	2203	3333
mRNA:MD15G1165800	Chr15;Chr15	12473020;12473603	12473505;12474334	-;-	1218	8	17	0	12	6	13	16	14	11	32	2	8
mRNA:MD15G1165900	Chr15;Chr15	12474336;12475005	12474508;12475216	-;-	385	0	0	0	0	0	2	4	1	2	0	0	0
mRNA:MD15G1166000	Chr15;Chr15	12475774;12477007	12476501;12477182	-;-	904	158	273	100	226	193	273	273	314	237	344	183	326
mRNA:MD15G1166100	Chr15;Chr15	12485068;12486273	12485741;12486646	+;+	1048	12174	11000	6440	8589	24041	11391	30130	13134	18902	12213	12109	15045
ncRNA:MD15G1166200	Chr15;Chr15;Chr15	12487327;12488114;12488670	12487408;12488193;12488722	-;-;-	215	14	14	27	10	57	10	79	7	37	4	31	13
mRNA:MD15G1166300	Chr15	12490689	12490868	-	180	9	24	21	14	19	18	24	12	12	28	11	11
mRNA:MD15G1166400	Chr15;Chr15;Chr15;Chr15;Chr15;Chr15	12491522;12495091;12495241;12495458;12497346;12498113	12493882;12495162;12495327;12495619;12497432;12498619	-;-;-;-;-;-	3276	3343	4555	2922	3769	4932	5117	3952	4940	4569	4421	3481	4312
mRNA:MD15G1166500	Chr15;Chr15	12503515;12506238	12506167;12506602	-;-	3018	0	0	0	0	0	0	0	0	0	2	0	0
mRNA:MD15G1166600	Chr15;Chr15;Chr15;Chr15;Chr15;Chr15;Chr15;Chr15;Chr15;Chr15	12518603;12519961;12520124;12520278;12522181;12522620;12522881;12523148;12523324;12523503	12519465;12520030;12520189;12521995;12522393;12522796;12523030;12523209;12523391;12523798	-;-;-;-;-;-;-;-;-;-	3683	411	729	307	603	570	779	488	724	570	719	440	729
mRNA:MD15G1166700	Chr15;Chr15	12530847;12531295	12531008;12531492	-;-	360	7	6	6	11	9	18	17	5	12	13	7	8
mRNA:MD15G1166800	Chr15;Chr15	12532238;12533210	12532986;12533246	-;-	786	4	8	12	13	8	6	7	6	12	13	4	15
mRNA:MD15G1166900	Chr15;Chr15;Chr15;Chr15;Chr15;Chr15;Chr15;Chr15;Chr15;Chr15;Chr15;Chr15;Chr15;Chr15;Chr15;Chr15;Chr15;Chr15;Chr15;Chr15;Chr15	12537900;12538163;12538458;12538713;12539881;12540244;12540539;12540742;12541167;12541984;12542620;12542993;12543170;12543395;12543611;12543813;12544326;12544519;12544691;12544978;12545162	12537929;12538232;12538578;12538870;12540146;12540462;12540647;12540857;12541265;12542093;12542694;12543071;12543316;12543475;12543706;12543935;12544403;12544607;12544799;12545046;12545254	+;+;+;+;+;+;+;+;+;+;+;+;+;+;+;+;+;+;+;+;+	2337	403	934	487	526	632	514	449	1583	561	550	460	568
mRNA:MD15G1167000	Chr15;Chr15;Chr15	12549784;12550021;12550180	12549932;12550069;12550377	-;-;-	396	2	7	0	2	0	0	0	5	0	2	4	3
mRNA:MD15G1167100	Chr15;Chr15	12597982;12598650	12598482;12598817	-;-	669	0	0	0	0	0	0	0	0	0	0	0	0
mRNA:MD15G1167200	Chr15;Chr15;Chr15	12617741;12619569;12619706	12619431;12619617;12620259	+;+;+	2294	2	1	3	0	1	0	7	1	1	0	1	3
mRNA:MD15G1167300	Chr15;Chr15	12658215;12667448	12658545;12667659	-;-	543	169	249	152	224	286	311	108	301	232	226	188	298
mRNA:MD15G1167400	Chr15;Chr15;Chr15;Chr15;Chr15;Chr15;Chr15	12668627;12669044;12669483;12669744;12670011;12670187;12670366	12668858;12669256;12669659;12669893;12670072;12670254;12670640	-;-;-;-;-;-;-	1177	21	23	26	16	26	20	29	46	27	22	23	27
mRNA:MD15G1167500	Chr15;Chr15;Chr15	12675043;12675353;12675512	12675264;12675401;12675874	-;-;-	634	62	97	60	72	91	121	71	61	80	87	63	83
mRNA:MD15G1167600	Chr15;Chr15	12791832;12792500	12792332;12792604	-;-	606	0	0	0	0	0	0	0	0	0	0	0	0
mRNA:MD15G1167700	Chr15;Chr15	12800651;12801228	12800975;12801424	+;+	522	0	12	1	0	0	0	0	0	0	2	0	0
mRNA:MD15G1167800	Chr15;Chr15	12842773;12844042	12843877;12844293	-;-	1357	0	0	0	0	0	0	0	0	0	0	0	0
mRNA:MD15G1167900	Chr15;Chr15;Chr15	12882415;12882529;12884737	12882475;12883236;12884950	-;-;-	983	1290	1928	1292	1582	2075	2221	1411	2345	1907	1937	1591	1851
ncRNA:MD15G1168000	Chr15	12897094	12897231	+	138	22	69	11	57	16	58	29	93	31	67	21	67
mRNA:MD15G1168100	Chr15;Chr15	12897236;12897829	12897278;12898599	-;-	814	0	8	0	4	0	2	0	2	0	11	0	2
ncRNA:MD15G1168200	Chr15	12905914	12906019	-	106	0	3	0	15	0	2	1	2	0	5	2	4
mRNA:MD15G1168300	Chr15;Chr15	12942859;12944424	12943690;12944764	+;+	1173	1050	1668	561	1379	707	1921	976	1760	1174	1456	989	1709
mRNA:MD15G1168400	Chr15;Chr15;Chr15;Chr15;Chr15;Chr15	12945550;12945750;12945932;12946287;12946669;12947583	12945703;12945884;12946105;12946507;12946804;12948067	-;-;-;-;-;-	1305	1684	3140	1309	2450	2044	3385	1826	3382	2328	2837	2010	2812
mRNA:MD15G1168500	Chr15;Chr15;Chr15;Chr15;Chr15;Chr15	12952098;12953201;12953633;12953943;12954161;12954624	12952532;12953520;12953768;12954076;12954284;12955462	+;+;+;+;+;+	1988	1368	2370	683	1797	1362	2449	1534	2753	1893	2519	1469	2499
mRNA:MD15G1168600	Chr15;Chr15;Chr15;Chr15	12957417;12959124;12959472;12962581	12957738;12959221;12961343;12962609	-;-;-;-	2321	141	178	32	176	75	164	106	200	201	209	110	266
mRNA:MD15G1168700	Chr15;Chr15	12966844;12967599	12966910;12967804	-;-	273	0	0	0	0	0	4	0	4	0	0	0	0
mRNA:MD15G1168800	Chr15;Chr15;Chr15;Chr15;Chr15;Chr15;Chr15;Chr15;Chr15;Chr15;Chr15;Chr15;Chr15;Chr15;Chr15	12977373;12977604;12977877;12978025;12978747;12978980;12979167;12979799;12979969;12980157;12980430;12980596;12981099;12981338;12981592	12977507;12977777;12977928;12978132;12978831;12979034;12979571;12979858;12980067;12980267;12980501;12980712;12981248;12981438;12981998	+;+;+;+;+;+;+;+;+;+;+;+;+;+;+	2131	2972	4542	2675	3747	4106	4798	3624	4527	4244	4144	2862	4485
mRNA:MD15G1168900	Chr15;Chr15;Chr15	12984462;12985103;12985375	12984995;12985232;12985528	-;-;-	818	2	4	2	2	0	2	2	16	8	14	0	10
mRNA:MD15G1169000	Chr15	13032950	13033261	+	312	0	0	0	0	0	0	0	0	0	0	0	0
mRNA:MD15G1169100	Chr15;Chr15;Chr15;Chr15	13036569;13037245;13037632;13037854	13036962;13037537;13037713;13038091	+;+;+;+	1007	401	190	358	222	350	279	392	333	306	221	192	194
mRNA:MD15G1169200	Chr15;Chr15	13040301;13041651	13040454;13042993	+;+	1497	758	772	967	518	1159	697	1152	776	1065	856	778	754
mRNA:MD15G1169300	Chr15;Chr15;Chr15;Chr15;Chr15;Chr15;Chr15;Chr15;Chr15;Chr15;Chr15;Chr15;Chr15;Chr15;Chr15;Chr15;Chr15;Chr15;Chr15;Chr15;Chr15;Chr15;Chr15;Chr15;Chr15;Chr15	13066327;13066627;13066916;13067225;13067441;13067703;13067967;13068320;13068897;13069197;13069390;13069575;13069958;13070137;13070777;13071017;13071326;13071555;13071867;13072330;13072540;13073012;13073234;13073751;13074224;13074500	13066461;13066759;13067095;13067338;13067599;13067880;13068090;13068432;13069065;13069306;13069459;13069648;13070053;13070232;13070904;13071251;13071490;13071647;13072013;13072434;13072719;13073140;13073329;13073939;13074390;13075205	+;+;+;+;+;+;+;+;+;+;+;+;+;+;+;+;+;+;+;+;+;+;+;+;+;+	4091	4068	4856	7431	3645	10037	4340	5978	5147	6496	4168	3560	4239
mRNA:MD15G1169400	Chr15;Chr15;Chr15;Chr15;Chr15;Chr15;Chr15;Chr15;Chr15;Chr15;Chr15	13075383;13075827;13075965;13076178;13076475;13076607;13077004;13077616;13077819;13078036;13078472	13075740;13075881;13076029;13076321;13076528;13076859;13077110;13077713;13077933;13078144;13078884	-;-;-;-;-;-;-;-;-;-;-	1771	970	1451	837	1015	1366	1461	1441	1511	1617	1310	996	1557
ncRNA:MD15G1169500	Chr15	13079285	13079399	+	115	0	0	0	0	0	0	0	0	0	0	0	0
mRNA:MD15G1169600	Chr15	13080234	13082072	+	1839	2317	2670	2343	1883	3693	2160	3251	2948	3198	2242	2400	1910
mRNA:MD15G1169700	Chr15;Chr15;Chr15;Chr15;Chr15;Chr15;Chr15	13083531;13084552;13084858;13085220;13085382;13085531;13085672	13084258;13084768;13084921;13085304;13085432;13085593;13086225	+;+;+;+;+;+;+	1762	1458	2176	1205	1796	2007	2334	1826	2433	1983	2068	1480	2197
mRNA:MD15G1169800	Chr15;Chr15;Chr15;Chr15;Chr15;Chr15;Chr15;Chr15;Chr15;Chr15;Chr15;Chr15;Chr15;Chr15;Chr15;Chr15;Chr15;Chr15;Chr15	13086257;13087196;13087407;13087592;13088023;13088437;13088831;13089384;13089592;13089844;13090121;13090305;13090514;13090905;13091299;13091606;13091905;13092520;13093191	13087012;13087269;13087499;13087736;13088144;13088723;13089035;13089489;13089752;13090026;13090196;13090413;13090685;13090971;13091435;13091787;13091992;13092994;13094273	-;-;-;-;-;-;-;-;-;-;-;-;-;-;-;-;-;-;-	4521	2897	3467	3040	3124	4552	3805	3376	3624	4277	3655	3009	3778
mRNA:MD15G1169900	Chr15;Chr15;Chr15;Chr15	13098018;13098618;13098813;13099132	13098528;13098732;13098927;13100717	+;+;+;+	2327	521	779	421	739	641	897	535	887	705	855	631	882
mRNA:MD15G1170000	Chr15;Chr15	13101827;13102384	13102158;13102677	-;-	626	478	70	2735	33	6076	32	1045	121	3612	20	114	20
mRNA:MD15G1170100	Chr15;Chr15	13113719;13114347	13114124;13115057	-;-	1117	5935	3594	11546	2276	14883	1733	11100	4455	11142	2751	6116	2042
mRNA:MD15G1170200	Chr15;Chr15;Chr15	13116849;13118260;13118485	13117501;13118337;13118596	-;-;-	843	131	243	92	222	177	353	163	308	230	233	153	276
mRNA:MD15G1170300	Chr15;Chr15;Chr15	13126407;13127398;13128143	13126980;13127901;13128342	-;-;-	1278	3616	1032	6546	492	7728	314	6963	943	3743	495	2742	542
mRNA:MD15G1170400	Chr15;Chr15;Chr15	13133970;13134716;13135443	13134575;13135072;13135693	-;-;-	1214	9351	4786	15976	2441	21923	1346	18787	4517	13661	2551	6520	2229
mRNA:MD15G1170500	Chr15;Chr15	13167330;13167927	13167682;13168107	-;-	534	0	0	0	0	0	0	0	0	0	0	0	0
mRNA:MD15G1170600	Chr15;Chr15;Chr15	13168253;13170249;13171333	13168261;13170297;13171462	+;+;+	188	0	0	0	0	0	0	0	0	0	0	0	0
mRNA:MD15G1170700	Chr15;Chr15	13171465;13172359	13172033;13172587	-;-	798	4	16	4	8	2	2	6	36	14	6	4	10
mRNA:MD15G1170800	Chr15;Chr15;Chr15	13173932;13174865;13177015	13174350;13175907;13177500	-;-;-	1948	1244	1482	927	979	1553	1252	1965	2032	1880	1657	1343	1407
mRNA:MD15G1170900	Chr15;Chr15;Chr15;Chr15	13210607;13211692;13212098;13212291	13211078;13211831;13212170;13212603	+;+;+;+	998	1486	2105	954	2491	1570	3510	1441	2461	1955	2397	1765	3194
mRNA:MD15G1171000	Chr15;Chr15;Chr15;Chr15;Chr15	13212768;13213591;13214342;13214641;13214904	13213503;13213779;13214392;13214724;13215003	-;-;-;-;-	1160	5881	8366	3829	7917	5498	11599	5883	8316	6910	8204	5659	9170
mRNA:MD15G1171100	Chr15;Chr15;Chr15;Chr15;Chr15;Chr15;Chr15	13285307;13286704;13288631;13288951;13289090;13289274;13289442	13285587;13286823;13288760;13288999;13289165;13289350;13289705	+;+;+;+;+;+;+	997	737	1071	373	921	774	1197	1098	1128	1151	1156	845	1490
mRNA:MD15G1171200	Chr15;Chr15;Chr15;Chr15;Chr15;Chr15;Chr15;Chr15	13296016;13297060;13298222;13298412;13299224;13299848;13300558;13300951	13296941;13297680;13298308;13298723;13299434;13300005;13300622;13301328	-;-;-;-;-;-;-;-	2758	4521	6765	3263	5724	5594	7762	4527	7456	5895	6691	4943	7023
mRNA:MD15G1171300	Chr15;Chr15	13305132;13305909	13305747;13306744	+;+	1452	236	1446	17	1174	140	1481	140	1814	344	1460	293	1477
mRNA:MD15G1171400	Chr15;Chr15;Chr15	13308330;13308849;13309117	13308748;13309021;13309891	-;-;-	1367	9645	18446	6423	13862	11619	17544	11728	24230	13675	18146	9737	17579
ncRNA:MD15G1171500	Chr15	13324105	13324224	+	120	0	0	0	0	0	0	0	0	0	0	0	0
mRNA:MD15G1171600	Chr15;Chr15;Chr15;Chr15;Chr15;Chr15;Chr15;Chr15;Chr15;Chr15;Chr15;Chr15;Chr15;Chr15;Chr15	13326363;13326721;13327186;13327404;13327585;13327803;13328024;13328243;13328743;13329122;13329473;13329709;13330031;13330193;13330479	13326409;13326980;13327248;13327475;13327692;13327877;13328077;13328368;13328832;13329244;13329592;13329825;13330087;13330267;13330874	+;+;+;+;+;+;+;+;+;+;+;+;+;+;+	1783	942	1425	928	998	1533	1268	1275	1520	1655	1157	1016	1099
mRNA:MD15G1171700	Chr15;Chr15	13331192;13331822	13331639;13332049	-;-	676	22	61	12	41	14	42	54	68	39	90	31	44
mRNA:MD15G1171800	Chr15;Chr15	13335329;13337781	13337247;13338004	-;-	2143	4761	8692	7963	5070	14844	6555	6674	8382	7235	6355	5114	4646
mRNA:MD15G1171900	Chr15;Chr15;Chr15;Chr15	13349647;13350124;13351979;13352152	13350020;13350199;13352100;13352520	-;-;-;-	941	311	555	158	417	385	555	407	514	420	567	299	517
mRNA:MD15G1172000	Chr15;Chr15	13352523;13353533	13353047;13353902	-;-	895	317	578	244	455	430	606	334	642	455	560	318	674
mRNA:MD15G1172100	Chr15;Chr15;Chr15	13354561;13355745;13356292	13355086;13356019;13356337	-;-;-	847	980	1118	867	738	1229	862	1204	1170	1232	1055	857	811
mRNA:MD15G1172200	Chr15;Chr15	13361859;13362496	13362391;13362790	-;-	828	631	1278	560	770	760	867	664	1166	794	1105	635	832
mRNA:MD15G1172300	Chr15;Chr15;Chr15	13366075;13367167;13368113	13366693;13368044;13368825	-;-;-	2210	2	14	0	8	10	6	10	14	0	6	5	0
mRNA:MD15G1172400	Chr15;Chr15;Chr15	13383688;13384065;13384335	13383822;13384248;13384382	-;-;-	367	0	0	0	0	2	0	0	0	0	0	0	0
ncRNA:MD15G1172500	Chr15	13392670	13392789	-	120	0	0	0	0	0	0	0	0	0	0	0	0
mRNA:MD15G1172600	Chr15;Chr15	13418043;13419053	13418919;13419309	-;-	1134	0	18	0	112	6	79	6	89	6	156	16	36
mRNA:MD15G1172700	Chr15;Chr15;Chr15	13456527;13457769;13458588	13456889;13457895;13459263	+;+;+	1166	5397	3530	3603	2270	7179	2977	7671	3263	4898	2792	2648	2085
mRNA:MD15G1172800	Chr15;Chr15;Chr15;Chr15	13460515;13460929;13461230;13461553	13460813;13461108;13461392;13462105	+;+;+;+	1195	555	196	173	128	403	270	688	298	692	233	334	167
ncRNA:MD15G1172900	Chr15	13462452	13462535	-	84	0	0	0	0	0	0	0	0	0	0	0	0
mRNA:MD15G1173000	Chr15;Chr15;Chr15;Chr15	13467187;13468873;13469505;13469701	13467957;13469096;13469612;13470000	+;+;+;+	1403	2108	3315	1629	2614	2456	3164	2459	3295	2558	2854	2145	2775
mRNA:MD15G1173100	Chr15;Chr15;Chr15;Chr15;Chr15	13470104;13470741;13471078;13471608;13471792	13470466;13470837;13471141;13471705;13471929	-;-;-;-;-	760	2821	3064	1763	2922	2426	4345	3110	3310	3334	3155	2781	4069
mRNA:MD15G1173200	Chr15;Chr15;Chr15;Chr15;Chr15	13518475;13518937;13519250;13519501;13524744	13518747;13519114;13519416;13519583;13525235	+;+;+;+;+	1193	289	176	67	332	90	434	126	196	359	178	186	260
mRNA:MD15G1173300	Chr15;Chr15;Chr15;Chr15;Chr15	13536641;13537069;13538574;13538825;13538981	13536877;13537246;13538740;13538892;13539200	+;+;+;+;+	870	0	1	0	0	0	1	2	1	1	2	2	2
mRNA:MD15G1173400	Chr15;Chr15;Chr15;Chr15;Chr15	13550291;13550710;13551048;13551301;13551455	13550527;13550887;13551214;13551383;13551886	+;+;+;+;+	1097	349	480	149	518	359	687	296	480	479	467	357	532
mRNA:MD15G1173500	Chr15;Chr15;Chr15;Chr15	13559606;13560931;13561163;13562289	13560436;13561046;13561238;13563077	-;-;-;-	1812	1762	2677	1186	2194	2549	3084	2200	3860	2481	3173	2290	2479
mRNA:MD15G1173600	Chr15;Chr15	13568766;13570578	13569929;13571182	+;+	1769	3560	4183	3226	3433	4548	4401	4844	4938	5310	3851	3708	3885
mRNA:MD15G1173700	Chr15;Chr15	13571926;13572324	13572146;13572390	-;-	288	0	0	0	0	0	0	0	0	0	6	0	0
mRNA:MD15G1173800	Chr15;Chr15;Chr15;Chr15;Chr15;Chr15	13572779;13573775;13574218;13575114;13576020;13576261	13573579;13574124;13574768;13575331;13576125;13576346	-;-;-;-;-;-	2112	29	118	22	118	6	441	31	93	35	99	51	199
ncRNA:MD15G1173900	Chr15	13583491	13583619	-	129	0	0	0	0	0	0	0	0	0	0	0	0
ncRNA:MD15G1174000	Chr15	13583858	13583971	-	114	0	0	0	0	0	0	0	0	0	0	0	0
ncRNA:MD15G1174100	Chr15	13584222	13584338	-	117	0	0	0	0	0	0	0	0	0	0	0	0
ncRNA:MD15G1174200	Chr15	13585322	13585407	-	86	0	0	0	0	0	0	0	0	0	0	0	0
mRNA:MD15G1174300	Chr15	13586834	13587580	-	747	343	370	235	483	253	774	467	482	519	447	427	654
mRNA:MD15G1174400	Chr15	13592488	13594839	+	2352	191	179	126	96	225	128	207	252	264	211	184	147
mRNA:MD15G1174500	Chr15;Chr15;Chr15;Chr15;Chr15	13595181;13595566;13596555;13596759;13596979	13595487;13595697;13596658;13596879;13597059	-;-;-;-;-	745	5346	5626	4230	3316	6091	4787	6998	5573	6555	4948	4605	4322
mRNA:MD15G1174600	Chr15;Chr15;Chr15;Chr15;Chr15;Chr15;Chr15;Chr15	13598676;13598875;13599562;13600035;13600210;13600505;13600990;13601256	13598745;13598987;13599633;13600070;13600255;13600592;13601047;13601366	+;+;+;+;+;+;+;+	594	18	8	8	8	14	12	3	10	12	8	21	2
mRNA:MD15G1174700	Chr15;Chr15;Chr15	13601655;13602841;13605863	13601970;13603933;13605989	-;-;-	1536	4134	5412	4383	3524	5857	4252	5097	5739	5361	4176	3752	3866
mRNA:MD15G1174800	Chr15;Chr15;Chr15;Chr15;Chr15;Chr15;Chr15;Chr15	13606270;13606696;13607205;13607463;13607718;13608050;13608332;13608532	13606460;13606846;13607256;13607591;13607835;13608233;13608445;13608956	+;+;+;+;+;+;+;+	1364	3096	3601	2302	2402	3417	3394	3848	3524	3858	3208	2867	2997
mRNA:MD15G1174900	Chr15;Chr15;Chr15	13610278;13611115;13611370	13610877;13611273;13611840	+;+;+	1230	20	18	4	48	1	31	8	16	16	28	35	38
mRNA:MD15G1175000	Chr15;Chr15;Chr15;Chr15	13612197;13612532;13613105;13613314	13612340;13612774;13613188;13613760	-;-;-;-	918	0	2	0	10	0	8	2	2	4	0	4	14
mRNA:MD15G1175100	Chr15;Chr15;Chr15;Chr15;Chr15;Chr15;Chr15;Chr15	13615937;13616746;13617224;13617413;13617624;13617907;13618234;13618466	13616418;13616791;13617331;13617472;13617705;13618022;13618362;13618693	-;-;-;-;-;-;-;-	1251	305	494	198	287	278	438	385	536	337	410	310	534
mRNA:MD15G1175200	Chr15	13619143	13619439	-	297	0	0	0	0	0	0	0	0	0	0	0	0
mRNA:MD15G1175300	Chr15;Chr15;Chr15;Chr15;Chr15;Chr15;Chr15;Chr15;Chr15;Chr15;Chr15	13621140;13621615;13621885;13622380;13622854;13623155;13623512;13623972;13624177;13624353;13624524	13621356;13621706;13621991;13622485;13622976;13623246;13623596;13624077;13624243;13624445;13624958	+;+;+;+;+;+;+;+;+;+;+	1523	702	735	802	506	1051	636	844	881	1076	675	534	679
mRNA:MD15G1175400	Chr15;Chr15	13625001;13627390	13626498;13627995	-;-	2104	1126	1441	687	1114	1174	1555	1274	1691	1313	1478	1144	1580
mRNA:MD15G1175500	Chr15;Chr15;Chr15;Chr15	13639465;13640113;13640258;13641028	13640019;13640164;13640422;13641879	-;-;-;-	1624	1297	716	1653	475	1707	487	1359	698	1249	623	907	492
mRNA:MD15G1175600	Chr15;Chr15;Chr15;Chr15;Chr15;Chr15;Chr15;Chr15	13642542;13643405;13643808;13644360;13645026;13645200;13645414;13645726	13643214;13643722;13644272;13644732;13645111;13645313;13645612;13645952	-;-;-;-;-;-;-;-	2455	2260	3168	2098	2499	3251	3253	2610	3392	3014	2923	2502	2886
mRNA:MD15G1175700	Chr15;Chr15;Chr15;Chr15;Chr15;Chr15;Chr15	13730052;13730401;13730764;13730986;13731174;13731530;13731763	13730330;13730654;13730863;13731090;13731314;13731718;13732140	-;-;-;-;-;-;-	1446	1	0	10	18	11	6	26	12	17	4	5	11
ncRNA:MD15G1175800	Chr15	13737646	13737724	-	79	0	0	0	0	0	0	0	0	0	0	0	0
mRNA:MD15G1175900	Chr15;Chr15;Chr15	13737799;13738981;13739980	13738271;13739875;13740312	-;-;-	1701	305	381	301	259	402	268	452	398	483	362	365	334
mRNA:MD15G1176000	Chr15;Chr15;Chr15;Chr15	13751418;13751899;13752217;13752995	13751790;13751969;13752546;13753093	-;-;-;-	873	178	160	139	285	57	792	174	161	110	391	187	496
ncRNA:MD15G1176100	Chr15	13754102	13754214	+	113	0	0	0	0	0	0	0	0	0	0	0	0
mRNA:MD15G1176200	Chr15	13760234	13762444	+	2211	452	505	288	366	393	485	463	575	480	513	398	355
mRNA:MD15G1176300	Chr15;Chr15	13762812;13763054	13762918;13763114	-;-	168	0	0	0	0	0	0	0	0	0	0	0	0
mRNA:MD15G1176400	Chr15;Chr15;Chr15;Chr15;Chr15	13785374;13787104;13787684;13787855;13788497	13785456;13787568;13787759;13787916;13788640	-;-;-;-;-	830	897	162	2152	82	5305	34	3066	195	2740	164	575	211
mRNA:MD15G1176500	Chr15;Chr15	13815027;13816293	13816040;13816887	-;-	1609	62	92	24	74	84	134	92	111	62	117	68	93
mRNA:MD15G1176600	Chr15;Chr15;Chr15;Chr15;Chr15;Chr15	13823903;13824295;13824555;13824879;13825221;13825790	13824199;13824445;13824792;13825086;13825438;13826969	-;-;-;-;-;-	2292	7	0	0	0	4	4	6	0	0	0	0	2
mRNA:MD15G1176700	Chr15	13833024	13835723	+	2700	122	112	79	98	88	154	113	87	103	140	130	226
mRNA:MD15G1176800	Chr15;Chr15	13845816;13847089	13846045;13848462	+;+	1604	1035	1228	872	962	1664	1250	1537	1457	1285	1245	963	1122
mRNA:MD15G1176900	Chr15;Chr15;Chr15;Chr15	13849771;13851074;13851857;13852039	13850207;13851361;13851937;13852599	+;+;+;+	1367	321	379	287	242	497	351	504	427	403	344	238	318
mRNA:MD15G1177000	Chr15;Chr15;Chr15;Chr15;Chr15;Chr15;Chr15;Chr15;Chr15;Chr15	13852709;13853134;13853407;13853575;13854100;13854355;13854509;13854799;13855423;13856436	13853044;13853227;13853486;13853725;13854204;13854424;13854545;13854913;13855518;13856520	-;-;-;-;-;-;-;-;-;-	1169	3788	4955	3822	3584	5701	4742	5153	4744	5123	4444	3678	4332
mRNA:MD15G1177100	Chr15	13857424	13858905	-	1482	32	22	48	0	111	0	41	18	8	16	13	20
mRNA:MD15G1177200	Chr15;Chr15;Chr15	13869438;13871885;13876027	13869530;13871935;13876182	+;+;+	300	4	8	1	0	0	5	0	0	0	2	1	3
mRNA:MD15G1177300	Chr15;Chr15;Chr15;Chr15;Chr15;Chr15;Chr15	13877192;13878085;13878369;13878949;13879431;13879717;13880267	13877529;13878277;13878474;13879138;13879616;13879800;13880754	+;+;+;+;+;+;+	1585	1191	1700	955	1394	1618	1717	1752	1760	1869	1677	1416	1887
mRNA:MD15G1177400	Chr15;Chr15;Chr15	13887675;13888532;13889285	13887756;13888963;13890321	+;+;+	1551	1038	1456	1120	1286	1694	1764	1209	1590	1586	1428	997	1499
mRNA:MD15G1177500	Chr15;Chr15	13891426;13892236	13891958;13892749	+;+	1047	81	185	52	245	119	335	60	208	80	220	116	266
mRNA:MD15G1177600	Chr15;Chr15;Chr15;Chr15;Chr15	13898801;13899521;13900005;13900333;13901532	13899271;13899902;13900246;13900556;13901817	-;-;-;-;-	1605	73	132	16	106	10	144	51	138	51	149	79	185
mRNA:MD15G1177700	Chr15;Chr15;Chr15;Chr15;Chr15;Chr15;Chr15;Chr15	13926031;13926602;13926767;13927057;13927484;13927741;13928305;13928510	13926457;13926679;13926946;13927146;13927601;13927797;13928374;13928687	-;-;-;-;-;-;-;-	1198	6347	6277	6591	4798	9426	6551	8123	7015	8777	6018	5676	5695
mRNA:MD15G1177800	Chr15;Chr15;Chr15;Chr15;Chr15	13929053;13929393;13929625;13930508;13931220	13929269;13929481;13929715;13931087;13931654	+;+;+;+;+	1412	945	867	1252	633	1883	761	1617	1020	1535	793	837	795
mRNA:MD15G1177900	Chr15	13931979	13932344	-	366	282	216	378	190	455	182	364	295	203	174	209	196
mRNA:MD15G1178000	Chr15	13939675	13939923	-	249	0	0	0	0	0	0	0	0	0	0	0	0
mRNA:MD15G1178100	Chr15;Chr15;Chr15;Chr15;Chr15;Chr15	13941050;13941847;13942181;13942507;13943284;13943539	13941202;13941904;13942411;13942604;13943418;13944357	-;-;-;-;-;-	1494	0	0	0	0	0	0	0	0	0	0	0	0
mRNA:MD15G1178200	Chr15;Chr15;Chr15;Chr15;Chr15;Chr15;Chr15;Chr15;Chr15;Chr15;Chr15	14026663;14028198;14028664;14028818;14029216;14029587;14029800;14029941;14030242;14030540;14032277	14027049;14028563;14028721;14029126;14029461;14029685;14029832;14030126;14030436;14030615;14033419	+;+;+;+;+;+;+;+;+;+;+	3098	399	672	307	533	568	851	491	922	462	799	427	780
mRNA:MD15G1178300	Chr15;Chr15;Chr15;Chr15;Chr15;Chr15	14033956;14034566;14035373;14035603;14035892;14036323	14034378;14034852;14035496;14035749;14035977;14036776	-;-;-;-;-;-	1521	2096	3050	1981	2225	2704	2752	2802	2968	2827	2823	2194	3040
mRNA:MD15G1178400	Chr15;Chr15;Chr15;Chr15;Chr15;Chr15;Chr15	14051940;14052949;14053609;14054233;14054526;14054744;14055183	14052568;14053084;14053690;14054408;14054663;14054883;14055805	+;+;+;+;+;+;+	1924	5173	6058	4761	4497	7212	5856	6510	6892	7185	5832	4912	5889
mRNA:MD15G1178500	Chr15;Chr15	14056885;14057663	14056913;14057959	+;+	326	13	17	0	14	15	24	14	31	30	28	16	64
mRNA:MD15G1178600	Chr15;Chr15	14058402;14060953	14060346;14061325	-;-	2318	3118	2344	4178	1671	6043	2183	4766	2002	3889	1869	2509	1766
mRNA:MD15G1178700	Chr15;Chr15;Chr15;Chr15;Chr15;Chr15;Chr15;Chr15	14063141;14063779;14064104;14064327;14064512;14064674;14064970;14065575	14063591;14063992;14064235;14064409;14064583;14064742;14065103;14066114	-;-;-;-;-;-;-;-	1695	1948	3881	969	4330	1312	6587	1564	4387	2391	4641	2213	6171
ncRNA:MD15G1178800	Chr15	14093344	14093454	+	111	0	0	0	0	0	0	0	0	0	0	0	0
ncRNA:MD15G1178900	Chr15	14098741	14098813	+	73	0	0	0	0	0	0	0	0	0	0	0	0
mRNA:MD15G1179000	Chr15;Chr15	14108537;14108762	14108675;14108961	+;+	339	2	0	0	0	0	0	0	0	4	3	0	6
mRNA:MD15G1179100	Chr15;Chr15	14110859;14111081	14111032;14111368	-;-	462	0	0	0	2	2	3	0	0	4	0	7	8
mRNA:MD15G1179200	Chr15;Chr15	14111461;14113589	14111855;14113746	+;+	553	0	0	0	0	0	0	0	0	0	0	0	0
mRNA:MD15G1179300	Chr15;Chr15	14120764;14121130	14121074;14121283	+;+	465	0	0	0	0	0	0	0	0	0	0	0	0
mRNA:MD15G1179400	Chr15;Chr15;Chr15	14141310;14141988;14142336	14141506;14142197;14142822	-;-;-	894	0	0	0	0	0	0	0	0	0	0	0	0
ncRNA:MD15G1179500	Chr15	14149563	14149677	+	115	0	0	0	0	0	0	0	0	0	0	0	0
mRNA:MD15G1179600	Chr15;Chr15	14165173;14170164	14165725;14171175	+;+	1565	85	139	58	141	158	141	106	123	156	104	128	107
mRNA:MD15G1179700	Chr15;Chr15;Chr15	14171177;14171523;14171906	14171283;14171801;14173488	+;+;+	1969	37	81	18	39	49	50	60	48	56	61	40	62
mRNA:MD15G1179800	Chr15	14173492	14173957	-	466	9	20	2	11	4	23	10	13	7	14	12	17
mRNA:MD15G1179900	Chr15;Chr15	14173959;14175899	14174725;14176461	-;-	1330	14	65	8	60	23	61	26	63	24	63	35	39
mRNA:MD15G1180000	Chr15;Chr15;Chr15;Chr15;Chr15	14177420;14178428;14179782;14180168;14180988	14177465;14179547;14180060;14180872;14181529	+;+;+;+;+	2692	359	453	279	431	508	368	451	347	584	289	393	255
ncRNA:MD15G1180100	Chr15	14181968	14182117	-	150	0	0	0	0	0	0	0	0	0	0	0	0
mRNA:MD15G1180200	Chr15	14182832	14183884	+	1053	1193	1263	1107	860	1565	1225	1619	1476	1543	1314	977	1128
mRNA:MD15G1180300	Chr15;Chr15	14184927;14185438	14185317;14185700	-;-	654	33	55	31	34	23	73	74	78	59	37	45	64
mRNA:MD15G1180400	Chr15	14190379	14190543	+	165	0	0	0	0	0	0	0	0	0	0	0	0
mRNA:MD15G1180500	Chr15	14194327	14195970	+	1644	1350	1851	955	1705	1627	2129	1459	3015	1875	2453	1383	2441
mRNA:MD15G1180600	Chr15;Chr15;Chr15;Chr15;Chr15;Chr15;Chr15;Chr15;Chr15	14199556;14199807;14200029;14200678;14200860;14201099;14201307;14201467;14202011	14199690;14199905;14200504;14200744;14200913;14201167;14201372;14201535;14202526	+;+;+;+;+;+;+;+;+	1551	665	1079	427	753	903	902	855	1026	1002	945	538	801
mRNA:MD15G1180700	Chr15;Chr15;Chr15;Chr15	14203586;14205228;14205425;14206504	14204331;14205304;14206102;14206936	-;-;-;-	1934	302	847	164	640	414	982	337	828	348	887	341	769
mRNA:MD15G1180800	Chr15;Chr15	14215011;14216251	14215557;14216399	+;+	696	0	0	0	0	0	0	0	0	2	0	0	0
ncRNA:MD15G1180900	Chr15	14379145	14379258	+	114	0	0	0	0	0	0	0	0	0	0	0	0
ncRNA:MD15G1181000	Chr15	14379511	14379625	+	115	0	0	0	0	0	0	0	0	0	0	0	0
mRNA:MD15G1181100	Chr15;Chr15	14380200;14381200	14380628;14381623	-;-	853	32	44	25	33	18	57	27	88	39	52	28	44
mRNA:MD15G1181200	Chr15;Chr15;Chr15;Chr15;Chr15;Chr15;Chr15;Chr15;Chr15;Chr15;Chr15;Chr15;Chr15;Chr15;Chr15;Chr15;Chr15;Chr15;Chr15;Chr15;Chr15;Chr15	14382229;14382899;14383320;14383722;14384208;14384748;14385181;14385605;14386211;14386849;14387287;14388012;14388593;14389091;14389693;14390573;14392929;14393065;14393524;14393856;14394131;14394982	14382754;14382967;14383443;14383846;14384672;14385091;14385526;14386063;14386505;14387193;14387510;14388506;14388985;14389231;14390055;14392813;14392991;14393166;14393732;14393943;14394364;14395814	-;-;-;-;-;-;-;-;-;-;-;-;-;-;-;-;-;-;-;-;-;-	8484	3998	6672	3718	5851	6288	7289	4435	7574	5995	6564	4876	6896
mRNA:MD15G1181300	Chr15;Chr15	14399743;14400670	14400608;14400856	-;-	1053	2	0	0	0	2	0	0	0	2	0	0	0
mRNA:MD15G1181400	Chr15;Chr15;Chr15;Chr15;Chr15;Chr15;Chr15;Chr15;Chr15;Chr15;Chr15;Chr15;Chr15;Chr15	14401186;14402000;14402439;14402612;14402773;14403070;14403317;14403489;14403687;14404283;14404521;14404702;14405056;14405602	14401762;14402114;14402527;14402685;14402916;14403223;14403410;14403601;14403786;14404415;14404591;14404813;14405196;14405916	-;-;-;-;-;-;-;-;-;-;-;-;-;-	2232	4599	5978	4080	4032	6246	4828	5642	6288	6142	5089	4285	4574
mRNA:MD15G1181500	Chr15;Chr15	14406732;14407642	14406995;14407774	+;+	397	142	207	103	134	172	192	156	216	184	165	138	223
mRNA:MD15G1181600	Chr15;Chr15	14407776;14408689	14408628;14408979	+;+	1144	596	1024	583	909	954	1209	669	879	822	883	610	1049
mRNA:MD15G1181700	Chr15;Chr15	14408981;14409774	14409538;14410691	+;+	1476	1462	2182	1324	2000	2154	2393	1582	2182	2037	2119	1600	1975
mRNA:MD15G1181800	Chr15;Chr15;Chr15;Chr15;Chr15;Chr15;Chr15;Chr15	14412803;14414272;14414595;14415364;14416031;14416201;14416772;14417371	14413459;14414379;14414772;14415723;14416131;14416295;14417176;14418040	+;+;+;+;+;+;+;+	2574	366	574	417	477	539	572	426	623	494	527	434	644
mRNA:MD15G1181900	Chr15;Chr15;Chr15;Chr15;Chr15;Chr15;Chr15;Chr15;Chr15;Chr15;Chr15;Chr15;Chr15;Chr15;Chr15;Chr15;Chr15;Chr15;Chr15	14418749;14419299;14419785;14420094;14420322;14420598;14421069;14421484;14422058;14422323;14422613;14422813;14423337;14423483;14423682;14423863;14424018;14424262;14424427	14419173;14419437;14419933;14420215;14420443;14420852;14421232;14421605;14422232;14422325;14422699;14423115;14423392;14423564;14423749;14423919;14424080;14424333;14424675	-;-;-;-;-;-;-;-;-;-;-;-;-;-;-;-;-;-;-	2713	27967	21284	48965	13662	64811	15274	39969	24300	35487	17609	22121	14371
mRNA:MD15G1182000	Chr15;Chr15;Chr15	14426841;14427186;14428324	14427073;14427295;14428639	+;+;+	659	298	353	313	265	459	326	422	424	488	381	239	317
mRNA:MD15G1182100	Chr15;Chr15;Chr15;Chr15;Chr15;Chr15;Chr15;Chr15	14444160;14444963;14445157;14445408;14445593;14445739;14445978;14446142	14444497;14445045;14445307;14445507;14445629;14445875;14446039;14446439	+;+;+;+;+;+;+;+	1206	65	108	28	151	37	191	103	279	100	180	52	196
mRNA:MD15G1182200	Chr15;Chr15;Chr15;Chr15;Chr15;Chr15;Chr15	14446832;14447569;14447977;14448338;14448514;14448782;14449019	14447476;14447889;14448249;14448412;14448659;14448898;14449649	-;-;-;-;-;-;-	2208	30	58	26	42	40	50	42	72	32	35	22	44
ncRNA:MD15G1182300	Chr15	14451474	14451584	-	111	0	0	0	0	0	0	0	0	0	0	0	0
mRNA:MD15G1182400	Chr15;Chr15;Chr15;Chr15;Chr15	14456512;14457195;14457389;14459173;14459824	14456710;14457265;14459065;14459317;14460728	+;+;+;+;+	2997	1379	2313	943	1635	2016	2147	2245	2440	1956	2169	1463	1877
mRNA:MD15G1182500	Chr15;Chr15;Chr15;Chr15;Chr15	14463060;14464335;14465276;14465792;14469302	14464240;14465171;14465554;14466893;14469580	-;-;-;-;-	3678	643	693	964	359	1811	316	784	492	1184	465	572	306
mRNA:MD15G1182600	Chr15;Chr15	14471114;14472059	14471765;14472535	-;-	1129	667	1423	685	787	1314	995	720	1077	1059	852	642	585
mRNA:MD15G1182700	Chr15;Chr15;Chr15;Chr15;Chr15;Chr15;Chr15	14474965;14475882;14476569;14477640;14477895;14478134;14478457	14475254;14475934;14476678;14477807;14477992;14478260;14478910	+;+;+;+;+;+;+	1300	2130	2679	1621	2416	2845	3023	2809	2898	2968	2588	2123	2998
mRNA:MD15G1182800	Chr15;Chr15	14490635;14490857	14490665;14491239	+;+	414	7	6	1	5	0	2	5	3	6	5	0	4
ncRNA:MD15G1182900	Chr15	14491241	14491338	+	98	0	0	0	0	0	0	0	0	0	0	0	0
ncRNA:MD15G1183000	Chr15;Chr15	14491340;14491567	14491463;14491699	+;+	257	30	45	33	11	26	19	15	23	26	30	27	18
ncRNA:MD15G1183100	Chr15	14491701	14491951	+	251	13	31	18	14	13	29	25	23	24	24	45	23
mRNA:MD15G1183200	Chr15;Chr15	14491953;14492218	14492154;14492536	+;+	521	103	85	60	66	93	70	140	95	131	93	107	120
mRNA:MD15G1183300	Chr15;Chr15;Chr15	14506878;14509025;14509296	14508114;14509210;14509807	+;+;+	1935	512	687	301	585	521	855	559	777	703	771	479	790
mRNA:MD15G1183400	Chr15;Chr15;Chr15;Chr15;Chr15	14509809;14510303;14510695;14511093;14512091	14510181;14510370;14510781;14511230;14512712	-;-;-;-;-	1288	796	1079	691	820	1112	1057	1074	1032	1064	990	895	1085
mRNA:MD15G1183500	Chr15;Chr15;Chr15;Chr15	14512908;14514097;14515289;14515970	14514011;14514993;14515416;14516110	-;-;-;-	2270	2467	5200	1478	5503	3044	7820	2761	5172	3239	4915	3196	7486
ncRNA:MD15G1183600	Chr15;Chr15;Chr15	14517186;14518745;14518949	14517439;14518836;14519005	-;-;-	403	2	0	0	4	0	1	0	0	2	0	0	0
mRNA:MD15G1183700	Chr15	14519008	14519535	+	528	329	582	412	541	586	635	582	572	566	628	381	727
mRNA:MD15G1183800	Chr15;Chr15;Chr15;Chr15;Chr15;Chr15;Chr15;Chr15;Chr15;Chr15;Chr15	14519583;14520061;14521109;14521278;14521507;14521734;14521934;14522320;14522489;14522691;14523314	14519943;14520909;14521189;14521367;14521616;14521833;14522110;14522395;14522573;14522885;14523589	-;-;-;-;-;-;-;-;-;-;-	2400	747	879	459	905	784	1176	830	996	1082	966	943	1141
mRNA:MD15G1183900	Chr15;Chr15;Chr15;Chr15;Chr15;Chr15;Chr15;Chr15;Chr15;Chr15	14524576;14525771;14526051;14526583;14526845;14527206;14527566;14528744;14529346;14529510	14525285;14525899;14526203;14526699;14527029;14527469;14528637;14529235;14529406;14529998	+;+;+;+;+;+;+;+;+;+	3672	2524	3178	2477	2405	3737	3169	3107	3244	3440	2785	2468	2892
mRNA:MD15G1184000	Chr15;Chr15;Chr15;Chr15;Chr15;Chr15;Chr15;Chr15	14530308;14530982;14531238;14531588;14531791;14531979;14532449;14533764	14530827;14531143;14531385;14531664;14531861;14532065;14533018;14534725	-;-;-;-;-;-;-;-	2597	1863	1247	2512	973	3196	1240	2702	1628	2402	1303	1485	966
mRNA:MD15G1184100	Chr15;Chr15;Chr15;Chr15;Chr15;Chr15;Chr15;Chr15;Chr15;Chr15	14540381;14541205;14541542;14541809;14542211;14542350;14542666;14542933;14543162;14543805	14540984;14541397;14541664;14541948;14542279;14542542;14542740;14543068;14543240;14544367	-;-;-;-;-;-;-;-;-;-	2175	1256	3779	569	2909	961	3900	1116	4115	1374	3197	1521	3827
mRNA:MD15G1184200	Chr15;Chr15;Chr15;Chr15;Chr15;Chr15;Chr15	14546201;14547244;14547494;14547698;14547897;14548360;14548599	14546434;14547354;14547592;14547808;14548200;14548499;14549482	+;+;+;+;+;+;+	1883	1628	1066	2656	589	3496	731	2824	1114	2013	807	1212	702
mRNA:MD15G1184300	Chr15;Chr15;Chr15;Chr15;Chr15	14549663;14550209;14550545;14550906;14551392	14550110;14550246;14550821;14551148;14552044	+;+;+;+;+	1659	1021	2023	766	2028	1317	2551	1087	1944	1466	1888	1278	2294
mRNA:MD15G1184400	Chr15	14552300	14552599	-	300	0	0	0	2	0	0	6	0	1	2	0	4
mRNA:MD15G1184500	Chr15;Chr15;Chr15	14555622;14556120;14556760	14555834;14556621;14557864	+;+;+	1820	90	102	44	43	119	42	144	48	66	56	26	65
mRNA:MD15G1184600	Chr15	14563347	14564213	+	867	66	83	26	74	40	128	85	125	71	152	86	136
mRNA:MD15G1184700	Chr15	14570667	14571344	+	678	48	52	92	51	60	77	63	129	53	89	54	76
mRNA:MD15G1184800	Chr15;Chr15;Chr15;Chr15	14580569;14581034;14581968;14583312	14580817;14581156;14582216;14584004	-;-;-;-	1314	92	173	50	223	56	244	94	247	94	281	80	222
ncRNA:MD15G1184900	Chr15	14592662	14592773	+	112	0	0	0	1	0	0	0	0	0	0	0	0
mRNA:MD15G1185000	Chr15;Chr15	14594904;14596867	14595393;14597083	-;-	707	210	479	91	464	194	517	251	337	244	314	198	452
ncRNA:MD15G1185100	Chr15	14598416	14598531	-	116	0	0	0	0	0	0	0	0	0	0	0	0
ncRNA:MD15G1185200	Chr15	14598962	14599076	-	115	0	0	0	0	0	0	0	0	0	0	0	0
ncRNA:MD15G1185300	Chr15	14599321	14599436	-	116	0	0	0	0	0	0	0	0	0	0	0	0
mRNA:MD15G1185400	Chr15;Chr15	14671543;14672601	14672501;14672875	-;-	1234	685	1156	529	941	538	1351	748	1495	1021	1009	568	1039
mRNA:MD15G1185500	Chr15;Chr15;Chr15	14684190;14684714;14684855	14684630;14684776;14685123	-;-;-	773	81	213	13	216	76	215	67	240	127	163	58	299
mRNA:MD15G1185600	Chr15;Chr15;Chr15	14685125;14685471;14685734	14685351;14685652;14685863	-;-;-	539	28	160	8	221	37	252	76	308	104	222	63	224
mRNA:MD15G1185700	Chr15;Chr15;Chr15;Chr15	14685865;14686102;14686354;14686600	14686029;14686249;14686435;14686670	-;-;-;-	466	22	96	7	103	14	83	19	79	41	72	29	103
mRNA:MD15G1185800	Chr15	14686672	14687004	-	333	9	47	3	63	5	66	16	56	18	61	33	83
mRNA:MD15G1185900	Chr15;Chr15	14687006;14687537	14687121;14687991	-;-	571	53	143	21	130	31	146	57	197	68	150	38	180
mRNA:MD15G1186000	Chr15;Chr15;Chr15;Chr15;Chr15;Chr15	14691397;14691675;14691844;14692346;14692691;14692932	14691562;14691744;14691949;14692444;14692828;14694279	+;+;+;+;+;+	1927	119	323	90	145	135	196	119	257	209	191	109	232
mRNA:MD15G1186100	Chr15;Chr15;Chr15;Chr15;Chr15;Chr15;Chr15;Chr15;Chr15	14695136;14696093;14696349;14696681;14696960;14697254;14697594;14701126;14701561	14696001;14696240;14696586;14696891;14697162;14697394;14698727;14701375;14701893	-;-;-;-;-;-;-;-;-	3524	831	295	1753	227	1957	232	1261	361	824	190	550	264
mRNA:MD15G1186200	Chr15;Chr15	14704763;14704930	14704832;14705536	+;+	677	364	388	351	270	454	433	388	388	464	366	258	430
mRNA:MD15G1186300	Chr15;Chr15;Chr15;Chr15;Chr15;Chr15	14717303;14717703;14718127;14718880;14719108;14719364	14717580;14717835;14718230;14719024;14719251;14721407	+;+;+;+;+;+	2848	1158	1681	659	1213	1508	1537	1230	1899	1383	1519	1262	1221
mRNA:MD15G1186400	Chr15;Chr15;Chr15;Chr15;Chr15	14724128;14724498;14724939;14725132;14725306	14724409;14724629;14725032;14725205;14725476	-;-;-;-;-	753	1328	1489	1436	1070	2107	1483	1940	1404	1943	1275	1133	1431
mRNA:MD15G1186500	Chr15;Chr15;Chr15	14725478;14725944;14726502	14725843;14726021;14726563	-;-;-	506	738	938	895	743	1227	1006	1182	936	1116	834	813	978
mRNA:MD15G1186600	Chr15;Chr15;Chr15;Chr15;Chr15;Chr15	14732584;14733072;14733334;14733663;14734034;14734296	14732953;14733215;14733572;14733948;14734181;14734419	-;-;-;-;-;-	1311	606	846	586	789	897	981	925	1038	1006	941	598	964
mRNA:MD15G1186700	Chr15;Chr15;Chr15	14734421;14734583;14734940	14734462;14734740;14735153	-;-;-	414	122	179	120	138	168	246	183	222	228	223	129	199
mRNA:MD15G1186800	Chr15;Chr15;Chr15	14736151;14737746;14738742	14736837;14737817;14739253	+;+;+	1271	1211	1622	918	1062	1578	1672	1228	1768	1745	1327	1252	1259
mRNA:MD15G1186900	Chr15	14747243	14749757	+	2515	440	595	472	381	542	481	530	605	504	417	458	474
mRNA:MD15G1187000	Chr15;Chr15	14752222;14752615	14752479;14753019	+;+	663	887	353	2623	264	3117	319	2533	445	1863	414	722	378
mRNA:MD15G1187100	Chr15;Chr15;Chr15;Chr15;Chr15;Chr15;Chr15;Chr15;Chr15;Chr15;Chr15;Chr15;Chr15;Chr15;Chr15;Chr15;Chr15;Chr15;Chr15;Chr15	14778564;14778889;14779603;14779860;14780177;14780395;14780543;14780720;14780913;14781078;14781298;14781656;14781876;14782179;14782495;14782762;14783129;14783375;14783710;14783979	14778782;14778909;14779784;14780077;14780302;14780468;14780612;14780775;14780984;14781172;14781364;14781785;14782097;14782309;14782669;14782852;14783286;14783563;14783813;14784384	+;+;+;+;+;+;+;+;+;+;+;+;+;+;+;+;+;+;+;+	2806	2954	4483	2754	3889	4425	5154	3884	5334	4600	4816	3333	4888
mRNA:MD15G1187200	Chr15;Chr15;Chr15	14786224;14788004;14788286	14787261;14788179;14789114	+;+;+	2043	1147	1382	1199	1113	1535	1551	1388	1616	1566	1351	1175	1400
mRNA:MD15G1187300	Chr15;Chr15;Chr15;Chr15;Chr15;Chr15;Chr15;Chr15;Chr15	14795676;14796217;14797899;14798370;14798585;14798870;14799092;14799350;14799499	14795937;14796359;14798282;14798459;14798758;14799007;14799229;14799411;14800000	+;+;+;+;+;+;+;+;+	1893	27746	7191	77624	4208	102196	3786	51046	10320	34385	4016	13646	4718
mRNA:MD15G1187400	Chr15	14800720	14801151	-	432	744	984	738	1100	1024	2161	520	708	632	656	539	781
mRNA:MD15G1187500	Chr15;Chr15;Chr15;Chr15;Chr15;Chr15;Chr15;Chr15;Chr15;Chr15;Chr15;Chr15;Chr15;Chr15;Chr15;Chr15;Chr15	14802859;14803487;14804209;14804411;14804622;14804801;14805353;14805585;14805726;14805889;14806185;14806395;14806857;14807525;14808040;14808278;14808506	14803329;14804030;14804304;14804466;14804688;14804896;14805484;14805618;14805770;14806088;14806311;14806672;14807051;14807938;14808136;14808405;14809515	+;+;+;+;+;+;+;+;+;+;+;+;+;+;+;+;+	3990	771	1292	491	875	770	1163	715	1356	1106	1472	759	1312
mRNA:MD15G1187600	Chr15	14809517	14810394	+	878	5	13	11	12	60	10	13	16	7	8	10	8
mRNA:MD15G1187700	Chr15	14810396	14812340	+	1945	30	56	52	26	208	54	59	57	105	41	48	63
mRNA:MD15G1187800	Chr15	14812342	14812601	+	260	3	9	13	1	12	0	6	7	9	1	6	6
mRNA:MD15G1187900	Chr15	14812603	14813205	+	603	38	16	22	24	90	22	33	21	49	20	14	27
mRNA:MD15G1188000	Chr15;Chr15	14813240;14814439	14813430;14815846	-;-	1599	720	1027	727	836	1075	1082	963	1060	1039	961	661	985
mRNA:MD15G1188100	Chr15;Chr15;Chr15;Chr15;Chr15;Chr15;Chr15;Chr15;Chr15;Chr15;Chr15;Chr15	14837843;14838350;14838673;14839060;14839904;14840243;14840499;14840888;14841408;14841725;14841937;14842121	14838187;14838557;14838844;14839125;14840017;14840359;14840625;14841174;14841598;14841807;14842013;14842536	+;+;+;+;+;+;+;+;+;+;+;+	2203	16	4	18	8	5	6	14	19	16	4	8	0
mRNA:MD15G1188200	Chr15;Chr15;Chr15;Chr15	14842958;14843272;14844161;14844763	14843138;14843292;14844256;14845110	+;+;+;+	646	166	176	92	173	167	215	233	303	247	235	164	195
mRNA:MD15G1188300	Chr15;Chr15;Chr15;Chr15;Chr15;Chr15;Chr15;Chr15;Chr15;Chr15;Chr15;Chr15;Chr15;Chr15;Chr15;Chr15;Chr15;Chr15;Chr15;Chr15;Chr15;Chr15;Chr15;Chr15;Chr15;Chr15	14845849;14846227;14846354;14846525;14847073;14847190;14847614;14847858;14848441;14848705;14848963;14849634;14850263;14850494;14850688;14851004;14851185;14851613;14851890;14852080;14852364;14852652;14852914;14853497;14854648;14855485	14846053;14846247;14846415;14846579;14847109;14847515;14847745;14848006;14848509;14848855;14849028;14849822;14850403;14850568;14850864;14851095;14851301;14851727;14851961;14852276;14852457;14852758;14853043;14853665;14854711;14856156	+;+;+;+;+;+;+;+;+;+;+;+;+;+;+;+;+;+;+;+;+;+;+;+;+;+	3684	6926	8714	6443	6925	9937	8861	8947	9837	9790	8114	6966	8497
mRNA:MD15G1188400	Chr15	14870452	14871759	+	1308	2744	2033	5056	1598	7231	2091	4602	2604	4788	2087	2801	1903
mRNA:MD15G1188500	Chr15;Chr15;Chr15;Chr15;Chr15;Chr15;Chr15;Chr15;Chr15;Chr15;Chr15;Chr15;Chr15	14886162;14888802;14889240;14889587;14889862;14889992;14890206;14890460;14890701;14890853;14891000;14891212;14891394	14886439;14889095;14889313;14889746;14889886;14890078;14890377;14890533;14890770;14890924;14891133;14891289;14891812	+;+;+;+;+;+;+;+;+;+;+;+;+	1937	747	1831	176	1503	545	1873	637	2269	1191	1817	861	1761
mRNA:MD15G1188600	Chr15;Chr15;Chr15;Chr15;Chr15;Chr15;Chr15;Chr15;Chr15;Chr15;Chr15;Chr15;Chr15	14892436;14893385;14893674;14894560;14894749;14895312;14896588;14897205;14897376;14897547;14897858;14898359;14898858	14893095;14893430;14893944;14894640;14894850;14895935;14897043;14897301;14897437;14897634;14897919;14898489;14899111	-;-;-;-;-;-;-;-;-;-;-;-;-	2934	4344	5390	6157	4520	9460	6022	5493	6208	6649	5521	5088	5414
ncRNA:MD15G1188700	Chr15	14901277	14901400	-	124	0	0	0	0	0	0	0	0	0	0	0	0
mRNA:MD15G1188800	Chr15;Chr15;Chr15	14907590;14908494;14909545	14908354;14908569;14910367	+;+;+	1664	374	938	30	714	252	1130	301	941	580	1129	519	1131
mRNA:MD15G1188900	Chr15	14920998	14921498	+	501	7593	6614	6737	5111	9214	6982	8945	8198	9374	6746	7091	6164
mRNA:MD15G1189000	Chr15;Chr15	14922007;14922589	14922291;14923167	-;-	864	12	9	6	0	8	4	8	15	4	7	2	13
mRNA:MD15G1189100	Chr15;Chr15;Chr15;Chr15;Chr15	14926500;14927011;14928102;14929073;14929488	14926549;14927199;14928735;14929383;14931166	+;+;+;+;+	2863	1660	1848	2093	1391	2392	1929	2250	2100	2567	2025	1794	2029
mRNA:MD15G1189200	Chr15;Chr15;Chr15;Chr15;Chr15;Chr15;Chr15;Chr15;Chr15;Chr15;Chr15;Chr15;Chr15;Chr15;Chr15;Chr15	14931917;14932206;14932827;14933065;14933361;14933918;14934142;14934375;14934576;14934823;14935042;14935177;14935455;14936002;14936498;14936655	14932067;14932352;14932975;14933115;14933516;14934061;14934284;14934444;14934671;14934840;14935095;14935300;14935579;14936124;14936566;14936810	+;+;+;+;+;+;+;+;+;+;+;+;+;+;+;+	1776	3837	5662	2040	6010	3217	9065	3646	6583	5425	6414	4853	8313
ncRNA:MD15G1189300	Chr15	14940614	14940708	-	95	0	0	0	0	0	0	0	0	0	0	0	0
mRNA:MD15G1189400	Chr15;Chr15	14944613;14945713	14945065;14946567	+;+	1308	34	20	48	22	34	49	63	36	42	56	22	42
mRNA:MD15G1189500	Chr15;Chr15;Chr15;Chr15;Chr15;Chr15;Chr15;Chr15;Chr15;Chr15	14947755;14948397;14948676;14949590;14949799;14950154;14950424;14950767;14951027;14951393	14948175;14948498;14948740;14949724;14949895;14950283;14950602;14950894;14951128;14951714	+;+;+;+;+;+;+;+;+;+	1681	840	1526	616	975	1030	1440	1054	1700	1242	1256	1050	1324
mRNA:MD15G1189600	Chr15;Chr15;Chr15;Chr15;Chr15;Chr15;Chr15;Chr15;Chr15	14952070;14952644;14952785;14953101;14953618;14954069;14954227;14954531;14954825	14952531;14952708;14952974;14953181;14953743;14954148;14954342;14954651;14955227	+;+;+;+;+;+;+;+;+	1644	1931	2362	1306	2014	2196	2389	2007	2631	2593	2250	1785	2281
mRNA:MD15G1189700	Chr15;Chr15	14955229;14955511	14955459;14955982	+;+	703	49	64	50	53	84	98	41	71	64	74	60	78
mRNA:MD15G1189800	Chr15;Chr15;Chr15	14955984;14956301;14956576	14956244;14956450;14956857	+;+;+	693	137	245	119	180	145	264	164	169	174	186	138	231
mRNA:MD15G1189900	Chr15;Chr15	14966272;14970009	14967050;14970043	-;-	814	2	2	2	2	2	0	5	3	0	0	2	2
ncRNA:MD15G1190000	Chr15	14977779	14977895	-	117	0	0	0	0	0	0	0	0	0	0	0	0
mRNA:MD15G1190100	Chr15;Chr15;Chr15	14980785;14981571;14982198	14981131;14982156;14982644	+;+;+	1380	0	0	0	0	0	0	0	0	0	0	0	0
mRNA:MD15G1190200	Chr15;Chr15;Chr15;Chr15;Chr15	14983742;14984656;14984996;14985496;14985836	14984174;14984906;14985168;14985684;14986223	+;+;+;+;+	1434	333	381	286	345	366	434	435	442	442	361	334	432
mRNA:MD15G1190300	Chr15;Chr15;Chr15;Chr15	14986791;14988125;14988464;14988649	14988031;14988349;14988555;14989562	+;+;+;+	2472	272	642	101	525	190	622	172	648	384	622	324	683
mRNA:MD15G1190400	Chr15;Chr15;Chr15	14990225;14992525;14993105	14990843;14992777;14993676	+;+;+	1444	4373	4010	4137	2861	5649	4185	5674	4202	5219	3605	3348	3445
mRNA:MD15G1190500	Chr15;Chr15	14994085;14995965	14995373;14996531	-;-	1856	1100	1386	1115	876	1744	1312	1557	1394	1380	1220	957	1150
mRNA:MD15G1190600	Chr15;Chr15;Chr15;Chr15;Chr15;Chr15;Chr15;Chr15	14998818;14999801;15000060;15000220;15000394;15000558;15000831;15001120	14999068;14999907;15000125;15000284;15000457;15000667;15000918;15001525	-;-;-;-;-;-;-;-	1157	264	781	118	523	343	621	342	833	442	853	317	697
mRNA:MD15G1190700	Chr15;Chr15;Chr15;Chr15;Chr15	15005617;15006140;15006623;15006809;15006988	15006046;15006388;15006716;15006812;15007164	-;-;-;-;-	954	450	860	316	817	463	1130	560	859	710	815	551	1079
mRNA:MD15G1190800	Chr15;Chr15;Chr15;Chr15	15008548;15009903;15010547;15010937	15009457;15010450;15010764;15011039	-;-;-;-	1779	0	0	0	0	0	0	0	0	0	0	0	0
mRNA:MD15G1190900	Chr15;Chr15	15015996;15017104	15017029;15017491	+;+	1422	24	26	38	18	59	38	21	28	39	38	18	61
mRNA:MD15G1191000	Chr15;Chr15;Chr15;Chr15;Chr15	15023044;15023848;15024301;15024598;15025036	15023616;15024215;15024478;15024990;15025212	-;-;-;-;-	1689	0	0	0	0	0	0	0	0	0	0	0	0
mRNA:MD15G1191100	Chr15	15025285	15026079	-	795	0	0	0	0	0	0	0	0	0	0	0	0
mRNA:MD15G1191200	Chr15;Chr15;Chr15;Chr15;Chr15;Chr15;Chr15;Chr15;Chr15;Chr15;Chr15;Chr15;Chr15;Chr15	15027688;15028194;15028579;15028814;15029040;15029527;15029731;15029957;15030376;15030807;15031055;15032341;15032557;15033908	15027949;15028439;15028725;15028924;15029294;15029643;15029855;15030263;15030630;15030951;15032209;15032426;15032802;15034723	-;-;-;-;-;-;-;-;-;-;-;-;-;-	4273	3437	2494	5534	1991	8471	2307	4903	2722	4980	2111	2899	2140
mRNA:MD15G1191300	Chr15;Chr15;Chr15;Chr15;Chr15	15040574;15041426;15041826;15042252;15042743	15040996;15041677;15041981;15042319;15043088	-;-;-;-;-	1245	984	53	2434	48	2117	58	1580	70	741	51	449	16
mRNA:MD15G1191400	Chr15;Chr15;Chr15;Chr15;Chr15;Chr15;Chr15;Chr15;Chr15	15056169;15056807;15057297;15057540;15057827;15058383;15058690;15059329;15060017	15056655;15056851;15057341;15057602;15057892;15058448;15058764;15059710;15060584	-;-;-;-;-;-;-;-;-	1797	1387	2349	778	1919	1414	2522	1362	2549	1786	2472	1489	2448
mRNA:MD15G1191500	Chr15;Chr15;Chr15;Chr15	15086923;15087237;15087569;15087771	15087086;15087341;15087682;15087981	+;+;+;+	594	51	56	52	75	73	61	74	101	60	93	37	118
mRNA:MD15G1191600	Chr15;Chr15;Chr15;Chr15;Chr15;Chr15;Chr15;Chr15;Chr15;Chr15	15087983;15088341;15088949;15089149;15089440;15089638;15089996;15090226;15090666;15090965	15088212;15088457;15089058;15089222;15089501;15089836;15090056;15090293;15090811;15091398	+;+;+;+;+;+;+;+;+;+	1501	347	501	243	350	369	499	406	488	426	463	289	580
ncRNA:MD15G1191700	Chr15	15095504	15095620	+	117	0	0	0	0	0	0	0	0	0	0	0	0
mRNA:MD15G1191800	Chr15;Chr15;Chr15;Chr15;Chr15	15104026;15105238;15105827;15106118;15106424	15104703;15105467;15105965;15106179;15107317	+;+;+;+;+	2003	4234	7355	977	5253	2781	7610	3836	7727	5220	7449	3981	8459
mRNA:MD15G1191900	Chr15;Chr15;Chr15;Chr15;Chr15	15114072;15114947;15116224;15116751;15119039	15114732;15115658;15116430;15118348;15119260	-;-;-;-;-	3400	5580	6533	2798	6248	5147	9989	5694	8011	6885	7590	6016	7590
mRNA:MD15G1192000	Chr15;Chr15;Chr15;Chr15;Chr15	15135067;15135542;15136064;15136268;15136832	15135428;15135658;15136143;15136358;15137210	+;+;+;+;+	1029	2	0	0	2	0	10	4	0	8	0	0	2
mRNA:MD15G1192100	Chr15;Chr15;Chr15;Chr15;Chr15	15170163;15171168;15171419;15173006;15173863	15170846;15171328;15171990;15173597;15173869	+;+;+;+;+	2016	0	0	0	0	0	0	0	0	0	0	0	0
mRNA:MD15G1192200	Chr15;Chr15;Chr15;Chr15	15176219;15176714;15176916;15177220	15176445;15176814;15177109;15177888	+;+;+;+	1191	0	6	0	0	0	0	2	0	0	2	0	0
mRNA:MD15G1192300	Chr15	15178446	15178853	-	408	142	233	163	198	294	224	247	276	294	230	225	187
mRNA:MD15G1192400	Chr15;Chr15	15179927;15188502	15180024;15188799	-;-	396	0	0	0	0	0	0	0	0	0	0	0	0
mRNA:MD15G1192500	Chr15;Chr15;Chr15;Chr15;Chr15;Chr15;Chr15;Chr15;Chr15;Chr15;Chr15;Chr15;Chr15;Chr15;Chr15	15189685;15190059;15190308;15190488;15190891;15191106;15191319;15191458;15191676;15191834;15192200;15192371;15192564;15192828;15193134	15189976;15190099;15190377;15190636;15190986;15191176;15191380;15191521;15191760;15191960;15192267;15192428;15192709;15193024;15193521	+;+;+;+;+;+;+;+;+;+;+;+;+;+;+	1914	6612	9574	5055	8269	9234	11799	7477	11201	8533	9248	6706	10142
mRNA:MD15G1192600	Chr15;Chr15;Chr15;Chr15;Chr15;Chr15;Chr15;Chr15	15194094;15194660;15194888;15195113;15195790;15196634;15196961;15197639	15194555;15194728;15194953;15195200;15195991;15196681;15197075;15197855	-;-;-;-;-;-;-;-	1267	876	1058	735	889	1045	1161	945	1048	999	1030	743	1186
mRNA:MD15G1192700	Chr15;Chr15;Chr15;Chr15;Chr15;Chr15;Chr15;Chr15;Chr15	15198590;15199336;15199681;15200176;15200343;15200711;15200907;15201151;15201722	15199218;15199476;15199788;15200223;15200555;15200775;15201031;15201355;15201960	-;-;-;-;-;-;-;-;-	1773	4154	4896	3237	4078	4871	5802	4727	5922	5106	4917	3838	5419
mRNA:MD15G1192800	Chr15;Chr15;Chr15;Chr15;Chr15;Chr15;Chr15;Chr15;Chr15;Chr15;Chr15;Chr15;Chr15;Chr15;Chr15;Chr15;Chr15	15204129;15204382;15204559;15205980;15206233;15206585;15207268;15207426;15207837;15208141;15208643;15208839;15209166;15209549;15209759;15210167;15210419	15204280;15204502;15205771;15206111;15206463;15206710;15207330;15207508;15208068;15208457;15208730;15208905;15209443;15209614;15209880;15210323;15211187	+;+;+;+;+;+;+;+;+;+;+;+;+;+;+;+;+	4217	3796	7017	3052	5529	5000	7933	4411	7295	5424	6140	4827	7203
mRNA:MD15G1192900	Chr15	15212572	15213879	-	1308	12	4	0	1	0	2	0	0	2	0	0	2
mRNA:MD15G1193000	Chr15	15214605	15215909	-	1305	186	376	185	236	241	393	267	454	372	297	146	376
mRNA:MD15G1193100	Chr15;Chr15;Chr15	15217758;15218815;15220920	15218559;15219888;15221062	-;-;-	2019	2902	4384	3007	2996	4347	3859	4055	5096	4090	4352	2981	3833
ncRNA:MD15G1193200	Chr15	15224769	15224874	-	106	0	0	0	0	0	0	0	0	0	0	0	0
ncRNA:MD15G1193300	Chr15;Chr15;Chr15	15228630;15228902;15229165	15228796;15228935;15229248	-;-;-	285	2	12	15	2	10	0	11	10	10	4	3	5
mRNA:MD15G1193400	Chr15;Chr15;Chr15;Chr15	15243418;15244864;15245278;15246125	15243792;15245186;15245907;15246959	+;+;+;+	2163	6217	4124	9319	2929	15281	3173	9714	4067	8727	3159	5573	2833
mRNA:MD15G1193500	Chr15;Chr15;Chr15;Chr15;Chr15	15247180;15248364;15248592;15248989;15249325	15248259;15248491;15248817;15249116;15250363	-;-;-;-;-	2601	1288	1528	981	1342	1055	2088	1255	1753	1612	1670	1224	1750
mRNA:MD15G1193600	Chr15;Chr15	15278006;15278365	15278248;15278592	+;+	471	0	0	0	0	0	0	0	0	0	0	0	0
mRNA:MD15G1193700	Chr15	15304568	15305413	+	846	39	15	173	15	449	45	308	40	112	44	73	24
mRNA:MD15G1193800	Chr15	15320061	15322148	-	2088	155	180	122	149	160	147	208	193	245	143	159	134
mRNA:MD15G1193900	Chr15;Chr15;Chr15;Chr15;Chr15	15335727;15336670;15337746;15338293;15338571	15336227;15337540;15338182;15338482;15339954	+;+;+;+;+	3383	438	399	793	247	1098	252	759	418	672	292	312	246
mRNA:MD15G1194000	Chr15;Chr15;Chr15;Chr15;Chr15;Chr15;Chr15;Chr15;Chr15;Chr15;Chr15;Chr15;Chr15;Chr15;Chr15;Chr15;Chr15;Chr15;Chr15;Chr15;Chr15;Chr15;Chr15	15340072;15340478;15340684;15340881;15341087;15341267;15341579;15341932;15342260;15342490;15342689;15343344;15343533;15344079;15344375;15344577;15344840;15345029;15345165;15345441;15345627;15345891;15346340	15340385;15340567;15340771;15340960;15341184;15341453;15341722;15342168;15342391;15342570;15342809;15343439;15343636;15344165;15344488;15344636;15344935;15345079;15345270;15345512;15345682;15345953;15346591	-;-;-;-;-;-;-;-;-;-;-;-;-;-;-;-;-;-;-;-;-;-;-	2729	7361	7776	7504	5463	10978	7478	9745	8374	10227	7524	6995	6905
mRNA:MD15G1194100	Chr15;Chr15	15348510;15348824	15348740;15348897	+;+	305	1	7	0	6	7	5	0	5	3	4	2	7
mRNA:MD15G1194200	Chr15;Chr15	15354948;15355263	15355178;15355302	+;+	271	1	10	5	7	0	2	3	4	2	4	4	5
mRNA:MD15G1194300	Chr15;Chr15	15358883;15359266	15358971;15361344	+;+	2168	8778	10953	8127	8439	11192	12291	10169	12335	11310	10160	8229	9777
mRNA:MD15G1194400	Chr15;Chr15;Chr15;Chr15;Chr15;Chr15;Chr15	15361574;15361980;15362534;15362735;15362974;15363225;15363676	15361869;15362127;15362648;15362877;15363120;15363452;15364057	-;-;-;-;-;-;-	1459	618	778	668	608	1183	686	976	916	868	790	657	772
mRNA:MD15G1194500	Chr15;Chr15;Chr15;Chr15;Chr15;Chr15;Chr15;Chr15;Chr15;Chr15;Chr15;Chr15;Chr15;Chr15;Chr15	15368270;15369019;15369221;15369578;15370128;15370498;15371568;15372098;15372994;15373321;15373908;15374652;15374844;15375090;15375415	15368436;15369091;15369330;15369624;15370225;15370802;15371720;15372311;15373220;15373386;15374027;15374728;15374963;15375309;15375744	+;+;+;+;+;+;+;+;+;+;+;+;+;+;+	2327	438	580	434	534	680	585	576	698	687	580	398	586
mRNA:MD15G1194600	Chr15;Chr15	15377604;15379653	15378974;15379854	-;-	1573	867	836	1292	676	1505	936	1228	939	1269	787	952	756
ncRNA:MD15G1194700	Chr15	15389223	15389342	-	120	0	0	0	0	0	0	0	0	0	0	0	0
ncRNA:MD15G1194800	Chr15	15389568	15389687	-	120	0	0	0	0	0	0	0	0	0	0	0	0
ncRNA:MD15G1194900	Chr15	15395689	15395807	+	119	0	0	0	0	0	0	0	0	0	0	0	0
mRNA:MD15G1195000	Chr15;Chr15	15427462;15428079	15427976;15428309	+;+	746	1902	3922	591	3423	1502	5810	1827	4469	2386	3692	1986	4017
mRNA:MD15G1195100	Chr15;Chr15;Chr15;Chr15;Chr15;Chr15;Chr15;Chr15;Chr15;Chr15;Chr15;Chr15;Chr15;Chr15;Chr15;Chr15;Chr15;Chr15;Chr15;Chr15;Chr15	15442506;15443553;15443869;15444017;15444773;15445073;15445255;15445658;15445822;15445993;15446424;15446586;15446869;15447056;15447227;15447353;15447572;15447778;15447898;15448100;15448248	15442820;15443630;15443921;15444658;15444835;15445150;15445458;15445714;15445896;15446064;15446486;15446684;15446946;15447124;15447274;15447448;15447648;15447823;15447996;15448144;15448741	+;+;+;+;+;+;+;+;+;+;+;+;+;+;+;+;+;+;+;+;+	2851	884	1462	684	1279	1104	1530	1107	1644	1374	1595	994	1417
mRNA:MD15G1195200	Chr15;Chr15;Chr15	15457389;15458346;15458581	15458006;15458468;15458926	+;+;+	1087	18	42	4	37	21	46	23	87	38	88	15	77
mRNA:MD15G1195300	Chr15;Chr15;Chr15;Chr15	15458928;15459141;15459538;15460258	15459022;15459331;15459612;15460533	+;+;+;+	637	17	59	9	43	30	68	27	100	38	81	36	67
mRNA:MD15G1195400	Chr15;Chr15;Chr15;Chr15;Chr15;Chr15;Chr15;Chr15;Chr15;Chr15;Chr15;Chr15;Chr15;Chr15;Chr15;Chr15;Chr15;Chr15;Chr15;Chr15;Chr15;Chr15	15466809;15467294;15468869;15469304;15469505;15469649;15469893;15470393;15471001;15471389;15471590;15471973;15472164;15472566;15472885;15473160;15473674;15473993;15474309;15474620;15474838;15475089	15467186;15467339;15469220;15469440;15469530;15469778;15469967;15470582;15471199;15471476;15471730;15472047;15472235;15472672;15473033;15473385;15473899;15474138;15474465;15474758;15475004;15475523	+;+;+;+;+;+;+;+;+;+;+;+;+;+;+;+;+;+;+;+;+;+	3661	2249	4360	1415	3359	2878	4568	2432	4931	3405	4320	2712	4078
mRNA:MD15G1195500	Chr15;Chr15;Chr15;Chr15;Chr15;Chr15;Chr15;Chr15;Chr15;Chr15;Chr15;Chr15;Chr15;Chr15;Chr15;Chr15;Chr15;Chr15;Chr15	15485382;15486236;15486560;15486841;15487070;15487288;15487479;15487667;15487838;15488017;15488235;15488385;15488534;15488720;15488915;15489091;15489262;15489483;15489725	15485790;15486356;15486634;15486992;15487175;15487353;15487574;15487738;15487921;15488115;15488282;15488438;15488632;15488809;15488992;15489165;15489352;15489611;15490016	+;+;+;+;+;+;+;+;+;+;+;+;+;+;+;+;+;+;+	2236	16861	27694	7938	22156	16833	31196	15565	30832	21738	26369	17618	26166
mRNA:MD15G1195600	Chr15;Chr15;Chr15;Chr15;Chr15;Chr15;Chr15;Chr15	15490577;15491040;15491448;15491634;15491964;15492124;15492304;15492768	15490875;15491119;15491493;15491690;15492022;15492224;15492420;15492819	-;-;-;-;-;-;-;-	811	18	10	4	25	21	25	14	20	8	25	6	22
mRNA:MD15G1195700	Chr15	15544011	15544508	-	498	0	0	0	0	0	0	0	0	0	0	0	0
mRNA:MD15G1195800	Chr15;Chr15;Chr15;Chr15	15554449;15556853;15557486;15557735	15555072;15557140;15557591;15558703	+;+;+;+	1987	1173	3232	486	2929	1481	3766	918	2782	1961	2479	1514	2189
mRNA:MD15G1195900	Chr15;Chr15;Chr15;Chr15;Chr15	15559650;15559838;15560174;15560398;15560793	15559735;15559968;15560242;15560469;15560922	+;+;+;+;+	488	0	0	10	0	7	2	6	2	8	0	0	2
mRNA:MD15G1196000	Chr15;Chr15;Chr15;Chr15;Chr15;Chr15;Chr15;Chr15;Chr15	15561398;15562137;15562650;15564111;15564574;15566449;15567293;15567847;15568035	15561950;15562564;15563939;15564290;15565114;15566906;15567471;15567901;15568435	-;-;-;-;-;-;-;-;-	4085	218	443	6	364	148	544	171	795	228	461	286	556
ncRNA:MD15G1196100	Chr15	15576306	15576399	+	94	0	0	0	0	0	0	0	0	0	0	0	0
mRNA:MD15G1196200	Chr15;Chr15;Chr15;Chr15;Chr15;Chr15;Chr15;Chr15;Chr15	15580478;15581442;15581839;15582429;15583776;15583886;15585520;15586185;15587069	15581023;15581501;15581947;15582623;15583801;15583904;15585660;15586300;15587357	-;-;-;-;-;-;-;-;-	1501	19	21	3	11	6	25	13	41	19	22	19	27
mRNA:MD15G1196300	Chr15;Chr15;Chr15;Chr15;Chr15	15588839;15589552;15589846;15590099;15591418	15589238;15589636;15590012;15590229;15592205	-;-;-;-;-	1571	546	839	413	555	600	877	684	897	675	689	467	711
mRNA:MD15G1196400	Chr15;Chr15;Chr15	15593781;15594146;15594387	15593864;15594263;15594558	+;+;+	374	0	3	0	0	0	0	2	0	0	2	0	4
mRNA:MD15G1196500	Chr15;Chr15;Chr15;Chr15;Chr15;Chr15;Chr15;Chr15;Chr15;Chr15;Chr15;Chr15;Chr15;Chr15	15594619;15595211;15595577;15595804;15596100;15596441;15596632;15596827;15596996;15597531;15597758;15598161;15598468;15599170	15595117;15595333;15595722;15596015;15596178;15596537;15596697;15596904;15597112;15597602;15597859;15598335;15598523;15599742	-;-;-;-;-;-;-;-;-;-;-;-;-;-	2395	522	450	759	319	1139	408	987	430	838	442	363	378
mRNA:MD15G1196600	Chr15;Chr15	15603952;15605000	15604741;15605973	-;-	1764	1699	2427	1315	2061	1636	3129	2227	2882	2292	2420	1946	2595
mRNA:MD15G1196700	Chr15;Chr15	15606726;15608352	15607467;15608568	+;+	959	1725	1808	1578	1268	2318	1505	2485	1858	2207	1659	1405	1574
mRNA:MD15G1196800	Chr15	15613321	15614448	-	1128	0	0	0	0	0	0	0	0	0	0	0	0
mRNA:MD15G1196900	Chr15;Chr15	15621520;15624484	15624169;15624902	+;+	3069	3636	1121	8944	535	12139	509	5107	885	4266	518	2399	362
mRNA:MD15G1197000	Chr15;Chr15;Chr15;Chr15;Chr15;Chr15;Chr15;Chr15;Chr15	15625169;15626327;15626756;15626969;15627183;15627469;15627809;15628074;15629152	15626012;15626408;15626886;15627067;15627338;15627543;15627991;15628224;15629807	-;-;-;-;-;-;-;-;-	2377	7741	12998	5747	10011	9100	12854	8273	14780	10661	11906	7906	11071
mRNA:MD15G1197100	Chr15;Chr15;Chr15	15633292;15633718;15634622	15633625;15633778;15634691	-;-;-	465	40	93	34	128	84	88	109	77	111	89	45	85
mRNA:MD15G1197200	Chr15;Chr15	15658088;15660622	15659664;15660866	+;+	1822	19	49	2	16	10	25	18	30	32	11	8	30
ncRNA:MD15G1197300	Chr15	15675547	15675621	-	75	0	0	0	0	0	0	0	0	0	0	0	0
mRNA:MD15G1197400	Chr15;Chr15;Chr15	15682748;15683277;15683746	15683187;15683483;15684640	+;+;+	1542	44	104	14	44	12	88	40	158	68	134	39	147
mRNA:MD15G1197500	Chr15;Chr15;Chr15;Chr15;Chr15	15689035;15690157;15691364;15691660;15692023	15689355;15690392;15691570;15691852;15692504	-;-;-;-;-	1439	29	88	11	37	16	22	13	170	65	100	26	84
mRNA:MD15G1197600	Chr15;Chr15	15694797;15695906	15694803;15696060	-;-	162	0	0	0	0	0	0	0	0	0	0	0	0
mRNA:MD15G1197700	Chr15;Chr15;Chr15;Chr15;Chr15;Chr15	15696157;15696376;15696743;15696940;15697348;15697646	15696286;15696498;15696826;15697028;15697485;15697738	+;+;+;+;+;+	657	0	0	0	0	0	0	0	0	0	0	0	0
mRNA:MD15G1197800	Chr15;Chr15;Chr15;Chr15;Chr15;Chr15;Chr15;Chr15	15710173;15710687;15710805;15711060;15712423;15713189;15713998;15714270	15710562;15710722;15710879;15711144;15712476;15713367;15714056;15714646	+;+;+;+;+;+;+;+	1255	445	822	469	689	562	876	572	836	721	724	450	972
mRNA:MD15G1197900	Chr15;Chr15;Chr15	15714867;15716817;15717313	15716760;15717208;15718624	-;-;-	3598	12	19	6	13	8	8	10	22	18	12	18	12
mRNA:MD15G1198000	Chr15;Chr15	15726203;15726758	15726580;15726807	+;+	428	0	0	0	0	4	0	0	0	0	0	0	0
mRNA:MD15G1198100	Chr15;Chr15	15727723;15728094	15727978;15728233	-;-	396	0	0	0	0	0	0	0	0	0	0	0	0
mRNA:MD15G1198200	Chr15;Chr15;Chr15;Chr15;Chr15;Chr15;Chr15;Chr15;Chr15;Chr15;Chr15;Chr15;Chr15;Chr15;Chr15;Chr15;Chr15;Chr15;Chr15	15737416;15737864;15738131;15738427;15738623;15745603;15746176;15746417;15746640;15747531;15747828;15748121;15748475;15748711;15748934;15749768;15750143;15750436;15750791	15737509;15737934;15738267;15738502;15738724;15745818;15746256;15746500;15746744;15747631;15747912;15748306;15748513;15748794;15749038;15749946;15750227;15750606;15750907	+;+;+;+;+;+;+;+;+;+;+;+;+;+;+;+;+;+;+	2118	1005	1244	894	1123	1243	1421	1217	1289	1462	1233	940	1283
mRNA:MD15G1198300	Chr15;Chr15	15751036;15751213	15751121;15751995	-;-	869	2	0	0	0	0	0	4	4	0	0	2	2
mRNA:MD15G1198400	Chr15;Chr15;Chr15;Chr15	15752032;15752319;15752520;15752715	15752036;15752388;15752610;15752850	+;+;+;+	302	26	57	32	60	51	50	58	52	63	32	43	79
mRNA:MD15G1198500	Chr15;Chr15;Chr15	15755326;15755713;15755897	15755665;15755808;15756113	-;-;-	653	0	0	0	0	4	0	2	0	0	0	0	0
mRNA:MD15G1198600	Chr15;Chr15;Chr15	15762442;15762794;15763242	15762687;15763123;15763906	+;+;+	1241	0	0	0	0	0	0	0	0	0	0	0	0
mRNA:MD15G1198700	Chr15;Chr15;Chr15;Chr15;Chr15;Chr15;Chr15;Chr15	15764747;15764996;15765640;15765838;15766065;15766296;15766566;15767793	15764933;15765162;15765717;15765898;15766153;15766393;15766665;15767843	-;-;-;-;-;-;-;-	831	10	4	5	1	6	6	14	6	6	12	4	13
mRNA:MD15G1198800	Chr15;Chr15;Chr15	15807701;15809378;15810359	15807888;15809719;15810840	+;+;+	1012	75	146	35	119	80	99	77	152	107	166	67	145
mRNA:MD15G1198900	Chr15;Chr15;Chr15;Chr15;Chr15;Chr15;Chr15	15813952;15814827;15815275;15815535;15816210;15816442;15816674	15814375;15815025;15815321;15816126;15816344;15816582;15816837	-;-;-;-;-;-;-	1702	117	210	90	257	183	174	137	191	203	191	102	280
mRNA:MD15G1199000	Chr15;Chr15;Chr15;Chr15;Chr15;Chr15;Chr15;Chr15;Chr15;Chr15	15838754;15839059;15840314;15840562;15840802;15841057;15841238;15841480;15841799;15842028	15838809;15839185;15840413;15840659;15840890;15841117;15841315;15841633;15841883;15842317	+;+;+;+;+;+;+;+;+;+	1138	441	888	370	903	574	1103	488	727	712	834	487	1421
mRNA:MD15G1199100	Chr15;Chr15;Chr15;Chr15;Chr15;Chr15;Chr15;Chr15;Chr15;Chr15;Chr15;Chr15;Chr15;Chr15	15853760;15854342;15854550;15854691;15854765;15855570;15855933;15856226;15856565;15856945;15857146;15857341;15857532;15857940	15853963;15854389;15854629;15854701;15854868;15855748;15856017;15856412;15856622;15857014;15857235;15857409;15857633;15858186	+;+;+;+;+;+;+;+;+;+;+;+;+;+	1534	871	1293	880	926	1063	1172	1451	1179	1511	1209	914	1247
mRNA:MD15G1199200	Chr15;Chr15	15858555;15859112	15858995;15859561	-;-	891	1435	2275	645	2256	1496	3134	1848	1400	1737	2051	1680	2874
mRNA:MD15G1199300	Chr15;Chr15;Chr15;Chr15;Chr15;Chr15;Chr15;Chr15	15861943;15862300;15862433;15862754;15863045;15864004;15864748;15865238	15862202;15862345;15862656;15862936;15863269;15864144;15864832;15865485	-;-;-;-;-;-;-;-	1412	199	290	144	237	295	317	314	348	280	328	219	324
mRNA:MD15G1199400	Chr15;Chr15;Chr15;Chr15	15869403;15870374;15871752;15871878	15869654;15871660;15871782;15872342	+;+;+;+	2035	286	671	104	538	260	761	327	509	384	577	348	768
mRNA:MD15G1199500	Chr15;Chr15;Chr15;Chr15	15872422;15873071;15873498;15873884	15872662;15873197;15873635;15874246	-;-;-;-	869	7601	8902	6682	6428	11204	8268	11277	10413	10575	8373	6896	8096
mRNA:MD15G1199600	Chr15;Chr15;Chr15;Chr15	15876217;15876520;15876808;15877489	15876397;15876620;15876945;15877821	-;-;-;-	753	71	163	12	92	64	130	68	171	148	153	46	215
mRNA:MD15G1199700	Chr15;Chr15;Chr15;Chr15;Chr15;Chr15;Chr15	15878396;15879164;15879436;15879942;15880285;15880442;15881578	15878785;15879324;15879564;15880035;15880358;15880577;15881761	-;-;-;-;-;-;-	1168	1073	1275	1231	936	1726	1400	1604	1352	1329	1094	975	1081
[truncated: 50,744 more rows]

## Sheet: Table S4
Supplementary Table S4. Expression levels of strawberry transcripts.
For each strawberry transcript (Fragaria x ananassa Camarosa v1.0) expression levels are reported as raw counts for each sample of strawberry shoots treated with 10 mM MgSO4 (mock-inoculated; Mk) or inoculated (bacterium-inoculated; Bac) with Duganella ALCN104 and exposed (freezing-stressed; FS) or not (non-stressed; NS) to freezing stress in triplicate (numbered from 1 to 3).
Gene ID	Chr	Start	End	Strand	Length	STR_Bac_FS_1	STR_Bac_NS_1	STR_Bac_FS_2	STR_Bac_NS_2	STR_Bac_FS_3	STR_Bac_NS_3	STR_Mk_FS_1	STR_Mk_NS_1	STR_Mk_FS_2	STR_Mk_NS_2	STR_Mk_FS_3	STR_Mk_NS_3
FxaC_27g00010.t1	Fvb7-1;Fvb7-1	1;1939	354;2088	-;-	504	400	536	213	390	333	326	203	493	164	465	622	482
FxaC_27g00020.t1	Fvb7-1;Fvb7-1	3203;4696	3213;5408	-;-	724	251	229	118	332	160	322	195	262	160	387	282	273
FxaC_27g00030.t1	Fvb7-1;Fvb7-1;Fvb7-1;Fvb7-1	14500;14888;15021;15318	14827;14997;15098;15842	+;+;+;+	1041	0	0	0	0	0	0	0	0	0	0	0	0
FxaC_27g00040.t1	Fvb7-1	33309	34128	-	820	739	616	484	695	634	991	594	909	626	768	991	819
FxaC_27g00050.t1	Fvb7-1	34331	34615	+	285	0	0	0	0	0	0	0	0	0	0	0	0
FxaC_27g00060.t1	Fvb7-1;Fvb7-1;Fvb7-1;Fvb7-1;Fvb7-1;Fvb7-1	37105;37848;38179;38920;39101;39225	37771;37975;38358;39029;39136;39572	-;-;-;-;-;-	1469	1623	923	1128	1109	1187	1612	1491	1335	1529	1339	1535	1281
FxaC_27g00070.t1	Fvb7-1;Fvb7-1;Fvb7-1	48801;49343;49578	49255;49453;49819	+;+;+	808	0	0	0	0	0	0	0	1	0	0	1	0
FxaC_27g00080.t1	Fvb7-1;Fvb7-1;Fvb7-1;Fvb7-1;Fvb7-1;Fvb7-1;Fvb7-1;Fvb7-1	52637;53396;53557;53788;54467;54652;54786;55246	52895;53474;53688;53859;54566;54698;55047;55621	-;-;-;-;-;-;-;-	1327	173	77	101	71	113	329	88	170	123	156	108	206
FxaC_27g00090.t1	Fvb7-1;Fvb7-1;Fvb7-1	62346;62686;62974	62617;62890;63171	-;-;-	675	0	0	0	0	0	0	0	0	0	0	0	0
FxaC_27g00100.t1	Fvb7-1;Fvb7-1;Fvb7-1;Fvb7-1;Fvb7-1;Fvb7-1;Fvb7-1;Fvb7-1;Fvb7-1;Fvb7-1;Fvb7-1;Fvb7-1;Fvb7-1;Fvb7-1;Fvb7-1;Fvb7-1;Fvb7-1;Fvb7-1;Fvb7-1	68378;68771;68905;69066;69249;69436;69738;70001;71145;71274;71636;71851;72030;72852;73416;73627;73874;74056;74257	68692;68833;68946;69131;69314;69549;69801;70083;71194;71351;71764;71893;72116;72953;73523;73677;73947;74107;74733	+;+;+;+;+;+;+;+;+;+;+;+;+;+;+;+;+;+;+	2064	2629	2132	1683	2145	1890	2784	1726	2569	2202	2478	7776	2269
FxaC_27g00110.t1	Fvb7-1;Fvb7-1	75981;77818	76205;78290	+;+	698	530	360	336	471	500	708	495	713	444	549	466	485
FxaC_27g00120.t1	Fvb7-1	88195	88521	+	327	0	0	0	0	0	0	0	0	0	0	0	0
FxaC_27g00130.t1	Fvb7-1;Fvb7-1;Fvb7-1	104044;105338;105587	104230;105445;106293	+;+;+	1002	0	0	0	0	0	0	0	0	0	0	1	0
FxaC_27g00130.t2	Fvb7-1;Fvb7-1;Fvb7-1;Fvb7-1	104092;104600;105338;105587	104230;104876;105445;106179	+;+;+;+	1117	212	100	120	159	107	183	115	129	133	160	189	153
FxaC_27g00140.t1	Fvb7-1;Fvb7-1;Fvb7-1;Fvb7-1;Fvb7-1;Fvb7-1;Fvb7-1;Fvb7-1;Fvb7-1;Fvb7-1;Fvb7-1;Fvb7-1;Fvb7-1	107825;108235;108529;108951;109168;109377;109573;109778;109961;110264;111933;112162;112316	107989;108441;108629;109072;109261;109487;109689;109870;110052;110390;112070;112238;112703	+;+;+;+;+;+;+;+;+;+;+;+;+	1832	128	73	338	113	95	129	340	73	82	87	113	150
FxaC_27g00140.t2	Fvb7-1;Fvb7-1;Fvb7-1;Fvb7-1;Fvb7-1;Fvb7-1;Fvb7-1;Fvb7-1;Fvb7-1;Fvb7-1;Fvb7-1;Fvb7-1;Fvb7-1;Fvb7-1	118897;119488;119705;119871;120705;121160;121905;122119;122599;122792;123109;124018;124466;124823	119380;119613;119773;120063;120864;121279;122020;122202;122711;123021;123903;124068;124651;125358	+;+;+;+;+;+;+;+;+;+;+;+;+;+	3263	3345	2277	1882	2823	3042	3624	2503	3380	3067	3307	3130	3335
FxaC_27g00150.t1	Fvb7-1	125480	126118	-	639	120	84	51	76	115	76	69	83	119	58	185	56
FxaC_27g00160.t1	Fvb7-1	129767	130579	+	813	4	2	2	8	0	0	0	12	2	6	0	5
FxaC_27g00170.t1	Fvb7-1;Fvb7-1	133057;133479	133224;135076	+;+	1766	182	104	105	80	77	89	66	92	112	102	131	75
FxaC_27g00180.t1	Fvb7-1;Fvb7-1;Fvb7-1;Fvb7-1;Fvb7-1;Fvb7-1;Fvb7-1;Fvb7-1	135413;136734;137677;146298;147027;147146;147264;147678	135852;136813;137790;146375;147072;147186;147581;147719	-;-;-;-;-;-;-;-	1159	641	487	430	543	483	773	460	727	521	612	722	553
FxaC_27g00190.t1	Fvb7-1;Fvb7-1;Fvb7-1;Fvb7-1;Fvb7-1;Fvb7-1;Fvb7-1;Fvb7-1;Fvb7-1	147592;147937;148264;148409;148615;148757;149164;149453;150761	147799;148116;148328;148508;148653;148948;149342;149572;151235	+;+;+;+;+;+;+;+;+	1558	267	147	172	163	164	235	229	184	213	186	221	180
FxaC_27g00200.t1	Fvb7-1	151555	151812	+	258	0	0	0	0	0	0	0	0	0	0	0	0
FxaC_27g00210.t1	Fvb7-1;Fvb7-1;Fvb7-1	153885;154681;155767	154587;155206;157186	+;+;+	2649	412	323	232	237	156	456	297	299	282	288	619	305
FxaC_27g00220.t1	Fvb7-1;Fvb7-1;Fvb7-1;Fvb7-1;Fvb7-1;Fvb7-1;Fvb7-1;Fvb7-1	166373;167245;168228;168409;168733;168874;169525;170338	167162;167972;168321;168634;168783;169039;169999;170603	-;-;-;-;-;-;-;-	2796	0	0	0	0	0	0	0	0	0	0	0	0
FxaC_27g00220.t2	Fvb7-1;Fvb7-1;Fvb7-1;Fvb7-1;Fvb7-1;Fvb7-1;Fvb7-1;Fvb7-1	166373;167245;168228;168409;168733;168874;169525;170338	167162;167972;168321;168634;168783;169039;169999;170603	-;-;-;-;-;-;-;-	2796	0	0	0	0	0	0	0	0	0	0	0	0
FxaC_27g00220.t3	Fvb7-1;Fvb7-1;Fvb7-1;Fvb7-1;Fvb7-1;Fvb7-1;Fvb7-1;Fvb7-1	166392;167245;168228;168409;168733;168874;169525;170338	167162;167972;168321;168634;168783;169039;169994;170603	-;-;-;-;-;-;-;-	2772	0	0	0	0	0	0	0	0	0	0	0	0
FxaC_27g00220.t4	Fvb7-1;Fvb7-1;Fvb7-1;Fvb7-1;Fvb7-1;Fvb7-1;Fvb7-1;Fvb7-1	166392;167245;168228;168409;168733;168874;169525;170338	167162;167972;168321;168634;168783;169039;169994;170603	-;-;-;-;-;-;-;-	2772	0	0	0	0	0	0	0	0	0	0	0	0
FxaC_27g00230.t1	Fvb7-1;Fvb7-1;Fvb7-1;Fvb7-1;Fvb7-1	170588;170907;171288;171574;171955	170636;171208;171462;171619;172129	+;+;+;+;+	747	0	0	0	0	0	0	0	0	0	0	0	0
FxaC_27g00240.t1	Fvb7-1;Fvb7-1;Fvb7-1;Fvb7-1;Fvb7-1;Fvb7-1;Fvb7-1;Fvb7-1;Fvb7-1;Fvb7-1	178350;178511;178733;178934;179292;179506;179826;179964;180172;180383	178425;178588;178820;179186;179401;179720;179857;180066;180280;180581	+;+;+;+;+;+;+;+;+;+	1263	21	38	4	30	18	34	36	38	28	56	10	26
FxaC_27g00290.t1	Fvb7-1;Fvb7-1;Fvb7-1;Fvb7-1	200440;201740;201905;202267	201270;201809;201982;203061	-;-;-;-	1774	438	248	341	305	446	331	443	343	446	414	517	318
FxaC_27g00300.t1	Fvb7-1;Fvb7-1	208212;209094	208482;209549	+;+	727	857	369	424	471	473	680	495	598	510	495	566	623
FxaC_27g00310.t1	Fvb7-1;Fvb7-1;Fvb7-1;Fvb7-1;Fvb7-1;Fvb7-1;Fvb7-1;Fvb7-1;Fvb7-1;Fvb7-1;Fvb7-1;Fvb7-1;Fvb7-1;Fvb7-1	220889;221695;222646;222889;223041;223736;224434;224652;224869;225471;225640;225770;225900;226424	221154;221824;222766;222934;223080;224322;224570;224769;225380;225544;225689;225816;226161;226704	-;-;-;-;-;-;-;-;-;-;-;-;-;-	2671	62	33	36	20	20	46	50	25	35	65	30	40
FxaC_27g00320.t1	Fvb7-1;Fvb7-1;Fvb7-1;Fvb7-1	236773;237979;238371;238585	237260;238278;238472;238969	-;-;-;-	1275	8986	4542	5538	6072	6099	8689	6202	8297	6896	6461	5676	8196
FxaC_27g00330.t1	Fvb7-1;Fvb7-1;Fvb7-1;Fvb7-1	239042;239600;240101;240384	239380;239706;240282;240819	+;+;+;+	1064	4933	2955	2394	3267	3623	4607	3037	4280	3787	3674	4965	3654
FxaC_27g00350.t1	Fvb7-1	243838	244050	+	213	2	2	0	0	0	0	0	0	1	0	0	0
FxaC_27g00360.t1	Fvb7-1;Fvb7-1;Fvb7-1	248319;248514;249017	248475;248837;249138	-;-;-	603	0	0	0	0	0	0	0	0	0	0	0	0
FxaC_27g00380.t1	Fvb7-1;Fvb7-1;Fvb7-1;Fvb7-1;Fvb7-1;Fvb7-1;Fvb7-1;Fvb7-1;Fvb7-1;Fvb7-1	256940;257394;258173;258667;258975;262893;263184;268324;268445;268639	257388;258125;258640;258688;259111;262986;263276;268388;268496;268647	-;-;-;-;-;-;-;-;-;-	2121	0	0	0	0	0	0	0	0	0	0	0	0
[truncated: 127,709 more rows]

## Sheet: Table S5
Supplementary Table S5. Differential expression analysis results.
[truncated: 6 more rows]

## Sheet: Table S6
Supplementary Table S6. Expression levels and functional annotations of differentially expressed transcripts (DETs) in apple plantlets.
[truncated: 2,214 more rows]

[truncated: 1 more sheets: Table S7]
